# Supplementary material for: Ubiquitin ligase MARCH5 localizes to peroxisomes to regulate pexophagy
Source: J Cell Biol. 2021 Nov 8;221(1):e202103156. doi: 10.1083/jcb.202103156 (PMC8579195; doi:10.1083/jcb.202103156)
Supplement: Table S1 — includes the source data for Fig. 1 D with protein names, intensity, and P values used for the plot in Fig. 1 D. [file JCB_202103156_TableS1.xlsx]

## Sheet: A
Supplemental to Fig. 1D, proteins are color-coded the same as the dots in Fig. 1D. Intensity and P values used for the plot are highlighted in yellow
Significant	LOG(P-value)	Difference	Protein IDs	Majority protein IDs	Protein names	Gene names	Peptides	Razor + unique peptides	Unique peptides	Sequence coverage [%]	Unique + razor sequence coverage [%]	Unique sequence coverage [%]	Mol. weight [kDa]	Intensity
+	2.08518	2.20186	P05023;M0R116;A0A0A0MT26;P13637;B1AKY9;P50993;H0Y7C1;Q13733;P20648;M0QXF2;P54707;Q5TC01;E9PRA5	P05023	Sodium/potassium-transporting ATPase subunit alpha-1	ATP1A1	16	16	16	18.4	18.4	18.4	112.89	194920000
+	2.08099	1.27815	Q13243;B4DJK0;B4DUA4;G3V5K8	Q13243;B4DJK0;B4DUA4;G3V5K8	Serine/arginine-rich splicing factor 5	SRSF5	9	8	8	30.5	27.2	27.2	31.263	27326000000
+	3.79652	1.10195	Q9H3N1;G3V448	Q9H3N1	Thioredoxin-related transmembrane protein 1	TMX1	10	10	10	26.8	26.8	26.8	31.791	310550000
+	3.28433	-1.02463	P62995;H7BXF3;H7C2L4	P62995;H7BXF3;H7C2L4	Transformer-2 protein homolog beta	TRA2B	15	15	11	49.3	49.3	45.8	33.665	60551000000
+	2.04003	-1.93455	P56589;Q7Z6V3	P56589	Peroxisomal biogenesis factor 3	PEX3	4	4	4	20.1	20.1	20.1	42.139	29849000
+	1.89706	-2.33438	P11142;E9PKE3;E9PNE6;E9PN89;A8K7Q2;E9PLF4;E9PQQ4;E9PQK7;E9PK54;E9PS65;P54652;E9PPY6;E9PI65;E9PN25;E9PM13;Q53FA3;A0A0G2JIW1;P34931;P0DMV9;P0DMV8;V9GZ37	P11142;E9PKE3;E9PNE6;E9PN89;A8K7Q2	Heat shock cognate 71 kDa protein	HSPA8	28	28	23	51.5	51.5	46	70.897	5329300000
+	1.77358	-2.43649	P27824;H0Y9Q7;D6RGY2;D6RAU8;D6RDP7;D6RAQ8;D6RFL1;H0Y9H1;D6RHJ3;D6RD16	P27824	Calnexin	CANX	18	18	14	34.6	34.6	27.4	67.567	1931100000
+	2.37654	-3.00847	P07384;E9PL37;E9PRM1;E9PIA9;E9PLX0;E9PJJ3;E9PLC9;E9PMC6;E9PJA6;E9PSA6;E9PQB3	P07384	Calpain-1 catalytic subunit	CAPN1	12	12	12	19.6	19.6	19.6	81.889	252280000
+	2.73073	-3.33819	P18031;B4DSN5	P18031;B4DSN5	Tyrosine-protein phosphatase non-receptor type 1;Tyrosine-protein phosphatase non-receptor type	PTPN1	6	6	6	15.4	15.4	15.4	49.966	112670000
+	2.36935	-3.38284	P08238;Q58FF7;F8W026;Q96GW1	P08238	Heat shock protein HSP 90-beta	HSP90AB1	35	23	20	51.8	38.4	34.4	83.263	6252300000
+	2.5062	-3.3839	P07900;G3V2J8;Q58FG0;Q14568;Q58FG1	P07900	Heat shock protein HSP 90-alpha	HSP90AA1	37	37	25	53.4	53.4	40.2	84.659	10292000000
+	2.50132	-3.51596	Q9UHQ9;H7C0R7	Q9UHQ9;H7C0R7	NADH-cytochrome b5 reductase 1	CYB5R1	8	8	8	28.2	28.2	28.2	34.094	168220000
+	3.24261	-3.69337	Q9NX40;D6RDK6;D6RBN5;D6RG39;D6RIT9;D6R918;D6RBC5;D6RDI5;D6RI08;D6RA54;D6RC55;D6RDK1;D6RIV2;D6R9T5	Q9NX40;D6RDK6;D6RBN5;D6RG39;D6RIT9	OCIA domain-containing protein 1	OCIAD1	4	4	4	20	20	20	27.626	113160000
+	2.6939	-4.02662	D6RBS5;Q8IZ81;D6RHX2;V9GY58	D6RBS5;Q8IZ81;D6RHX2	ELMO domain-containing protein 2	ELMOD2	6	6	6	38.7	38.7	38.7	20.204	106750000
+	2.83906	-4.07011	P28288	P28288	ATP-binding cassette sub-family D member 3	ABCD3	6	6	6	10	10	10	75.475	98904000
+	2.34386	-4.07369	H3BSC1;P62491;H3BMH2;B4DQU5	H3BSC1;P62491;H3BMH2;B4DQU5	Ras-related protein Rab-11A	RAB11A	9	9	1	53	53	12.1	22.486	915250000
+	3.32183	-4.09452	E9PNW5;Q6ZRC1	E9PNW5;Q6ZRC1	Uncharacterized protein C4orf50	C4orf50	2	2	2	2.7	2.7	2.7	83.091	494250000
+	3.34511	-4.29622	O94776;E9PCS8;E7EQY4;E7EV10;Q9BTC8;H7C3F3;E9PF88;D6W5A2	O94776	Metastasis-associated protein MTA2	MTA2	18	18	16	32.5	32.5	29.9	75.022	1107700000
+	4.04805	-4.68301	Q68D91	Q68D91	Metallo-beta-lactamase domain-containing protein 2	MBLAC2	10	10	10	45.5	45.5	45.5	31.371	260480000
+	1.77729	-5.07781	P31689	P31689	DnaJ homolog subfamily A member 1	DNAJA1	13	13	13	51.6	51.6	51.6	44.868	1240400000
+	2.58907	-5.45055	Q99615;K7ESP1;K7EIH8;K7EPP7;K7ELJ8;K7EJ24;K7EJL5;K7EN19;K7EJV7;K7ER44;K7ENB7;K7EJE9;K7EK03	Q99615;K7ESP1	DnaJ homolog subfamily C member 7	DNAJC7	17	17	17	36.6	36.6	36.6	56.44	391510000
+	2.81481	-6.54419	E5RIW3;E5RJD8;O75347;E5RHG6;E5RIX8	E5RIW3;E5RJD8;O75347;E5RHG6	Tubulin-specific chaperone A	TBCA	9	9	9	76.2	76.2	76.2	10.08	2054400000
+	3.713	-7.49845	Q9NX47	Q9NX47	E3 ubiquitin-protein ligase MARCH5	2021-03-05	12	12	12	53.2	53.2	53.2	31.231	1217400000
+	5.15283	-8.59995	P40855;Q5QNY5;H0YJ60;B7Z8B3;E9PS71;E9PPB4	P40855;Q5QNY5;H0YJ60	Peroxisomal biogenesis factor 19	PEX19	18	18	11	71.9	71.9	46.5	32.806	2081900000
+	5.22537	-9.63914	A4QE80	A4QE80	PafA enzyme		30	30	30	79.9	79.9	79.9	53.8	24871000000
	0.822368	-0.592749	Q9UQ35;I3L4D8;I3L182;I3L1I8;I3L0N7;A0A087X1W1;I3L4U6;I3L3Q8;I3L1C0	Q9UQ35	Serine/arginine repetitive matrix protein 2	SRRM2	94	94	94	42.8	42.8	42.8	299.61	394140000000
	0.748031	-0.151217	Q14152	Q14152	Eukaryotic translation initiation factor 3 subunit A	EIF3A	70	70	70	48.7	48.7	48.7	166.57	18534000000
	0.104575	0.0895049	O75643;B4E0P5	O75643	U5 small nuclear ribonucleoprotein 200 kDa helicase	SNRNP200	63	63	63	39.5	39.5	39.5	244.5	4055600000
	0.534676	0.282475	O14646;O14647;H0Y8V4;A0A087WVF4;A0A0D9SFA3;A0A0D9SGK0;B7Z3I4	O14646	Chromodomain-helicase-DNA-binding protein 1	CHD1	58	58	57	39.4	39.4	38.8	196.69	15075000000
	0.0594515	0.110929	P35579;B1PS43;P35749;Q5BKV1;A0A0C4DFM8;B1AH99;E7ERA5;A1L2Z2;REV__S4R3H4;REV__E7EQT4;REV__Q9UKV3;A0A087X0T3;P12883;P13535;Q9UKX3;Q9Y623;P13533;P12882;P11055;Q9UKX2;A7E2Y1	P35579	Myosin-9	MYH9	66	66	55	40.4	40.4	34.3	226.53	3781900000
	0.0763809	-0.0453682	Q9Y2W1	Q9Y2W1	Thyroid hormone receptor-associated protein 3	THRAP3	47	46	46	39.8	39.8	39.8	108.66	129020000000
	0.24422	0.347294	O43719;Q5H919;Q5H918	O43719	HIV Tat-specific factor 1	HTATSF1	45	45	45	59.2	59.2	59.2	85.852	31967000000
	0.370841	-0.100068	O15042;E7ET15;H0Y8D9;E7EW00;H7C4V2;C9J5L1	O15042;E7ET15	U2 snRNP-associated SURP motif-containing protein	U2SURP	49	49	44	53.4	53.4	47.9	118.29	117250000000
	0.232055	-0.247789	O15047;C9J2Z9	O15047	Histone-lysine N-methyltransferase SETD1A	SETD1A	45	45	44	32.5	32.5	31.8	186.03	10760000000
	0.645849	-0.849573	Q9BUQ8;H0YI52;H0YIL9;F8VVA2	Q9BUQ8	Probable ATP-dependent RNA helicase DDX23	DDX23	43	43	43	52.8	52.8	52.8	95.581	30721000000
	0.832833	0.661973	Q5T200;Q5T9K0;A0A087WX14	Q5T200	Zinc finger CCCH domain-containing protein 13	ZC3H13	42	42	42	26.6	26.6	26.6	196.63	10214000000
	0.120484	0.0460606	Q9H307;G3V5F0;G3V579	Q9H307	Pinin	PNN	42	42	42	49.1	49.1	49.1	81.613	50276000000
	1.68011	0.852538	P49756;E9PQU5;H0YE46;E9PSE8	P49756	RNA-binding protein 25	RBM25	38	38	38	42.1	42.1	42.1	100.18	127820000000
	0.540886	-0.18844	Q92541;H0YKX1	Q92541	RNA polymerase-associated protein RTF1 homolog	RTF1	38	38	38	43.5	43.5	43.5	80.313	111270000000
	0.320503	0.502954	Q9BXP5;H7C3A1;H7C0U8;H7C1K0;A0A0A0MSP6	Q9BXP5;H7C3A1	Serrate RNA effector molecule homolog	SRRT	38	38	38	42.9	42.9	42.9	100.67	12540000000
	0.914178	0.210096	O00267;M0QYL9;M0R2M5	O00267	Transcription elongation factor SPT5	SUPT5H	37	37	37	44.9	44.9	44.9	121	2533100000
	0.775542	-0.304373	A0A0G2JK44;P25440;H0Y6K2;A0A140T9E9;A0A140T9V2;A0A0G2JHL0;A0A140T9F7;U3KQA6;E9PIQ3;A0A0G2JHN8;A0A140T9I1;H0Y799;A0A140T9X8;H0YDJ7;E9PKQ9;U3KPW0;REV__A0A0G2JHN8;REV__A0A140T9I1;REV__P25440;REV__H0Y6K2;REV__A0A140T9E9;REV__A0A0G2JK44	A0A0G2JK44;P25440;H0Y6K2;A0A140T9E9;A0A140T9V2;A0A0G2JHL0;A0A140T9F7;U3KQA6	Bromodomain-containing protein 2	BRD2	40	40	36	54.7	54.7	51.1	92.065	193850000000
	1.93462	0.441079	Q99613;B5ME19;H3BPE4;H3BPE3;H3BTY8	Q99613;B5ME19	Eukaryotic translation initiation factor 3 subunit C;Eukaryotic translation initiation factor 3 subunit C-like protein	EIF3C;EIF3CL	36	36	36	40	40	40	105.34	18277000000
	2.28149	0.450562	Q7Z6E9;H3BSK8;H3BUN0;I3L3Y2;A0A087WY32	Q7Z6E9	E3 ubiquitin-protein ligase RBBP6	RBBP6	35	35	35	23.6	23.6	23.6	201.56	4384100000
	0.211367	-0.415546	P11498;E9PRE7;E9PS68	P11498	Pyruvate carboxylase, mitochondrial	PC	33	33	33	38.5	38.5	38.5	129.63	3730200000
	0.112822	-0.0373891	Q9HCK8;H0YJG4;H0YJA4;Q9P2D1;G3V2T9;Q8TD26;C9JFU2;H7C294	Q9HCK8	Chromodomain-helicase-DNA-binding protein 8	CHD8	36	35	33	20.1	19.7	19.1	290.52	3614300000
	1.28218	0.568387	Q08945;E9PMD4;A0A0U1RRK2;E9PPZ7	Q08945	FACT complex subunit SSRP1	SSRP1	31	31	31	52.2	52.2	52.2	81.074	89530000000
	0.0415121	0.050045	E7ERS3;Q86VM9;H3BP01;H3BRH3;H3BRN6	E7ERS3;Q86VM9	Zinc finger CCCH domain-containing protein 18	ZC3H18	35	35	30	39.7	39.7	34.3	108.94	43795000000
	0.0580535	0.0531731	A0A0A0MRM9;Q14978;S4R349;S4R3C2;S4R402	A0A0A0MRM9;Q14978	Nucleolar and coiled-body phosphoprotein 1	NOLC1	31	31	29	38	38	34.5	74.543	179550000000
	0.979603	2.4342	F8VXG7;Q99590;A0A0A0MTP7;A0A087WTB7	F8VXG7;Q99590;A0A0A0MTP7	Protein SCAF11	SCAF11	29	29	29	30.7	30.7	30.7	142.6	1807500000
	1.36126	-0.427167	O95232;J3KPP4;D6RDI2;C9JL41;H0YA81;E7EN55;H7C5U7;H0YBV7;H0YAR4;D6RHH0;U3KQT3	O95232;J3KPP4	Luc7-like protein 3	LUC7L3	28	28	28	51.4	51.4	51.4	51.466	82220000000
	0.581467	-0.181054	Q15059;A9J571	Q15059	Bromodomain-containing protein 3	BRD3	34	32	27	48.5	46.1	40.8	79.541	68561000000
	1.10602	3.14792	Q5T8P6;A0A087X0H9;E2PSN0	Q5T8P6;A0A087X0H9	RNA-binding protein 26	RBM26	28	28	27	27.2	27.2	26	113.6	4096800000
	0.148104	0.290007	Q8N7H5;B4DGJ5;M0QYC7	Q8N7H5;B4DGJ5	RNA polymerase II-associated factor 1 homolog	PAF1	27	27	27	57.6	57.6	57.6	59.975	10096000000
	0.461706	0.704746	Q9BRR8;K7EQ19	Q9BRR8	G patch domain-containing protein 1	GPATCH1	27	27	27	37.9	37.9	37.9	103.34	2416600000
	0.0464172	-0.039196	Q8IXT5;B9ZVT1;E5RHG1;E5RJ83;E5RJV8;E5RJW8	Q8IXT5;B9ZVT1	RNA-binding protein 12B	RBM12B	26	26	26	32.7	32.7	32.7	118.1	3327200000
	0.27849	-0.116596	Q96T58;F6WRY4;H0Y5U7	Q96T58	Msx2-interacting protein	SPEN	26	26	26	8.7	8.7	8.7	402.24	1494000000
	0.869115	0.229536	E9PJ24;B7ZM65;F8WEF5;A0A0J9YYB5;A0A0J9YWD5;Q9P1Y6;A0A0J9YX88	E9PJ24;B7ZM65;F8WEF5;A0A0J9YYB5;A0A0J9YWD5;Q9P1Y6;A0A0J9YX88	PHD and RING finger domain-containing protein 1	PHRF1	26	26	25	23.5	23.5	23	178.22	4135300000
	0.623089	0.194444	O60885;M0QZD9;M0R0H4;M0QYW0	O60885	Bromodomain-containing protein 4	BRD4	33	25	25	28.4	24	24	152.22	5464400000
	1.31182	-0.571823	P08621;M0QYR1;M0QX04	P08621	U1 small nuclear ribonucleoprotein 70 kDa	SNRNP70	25	25	25	55.4	55.4	55.4	51.556	165010000000
	2.20827	-0.598862	F5H0Q6;A0A0A0MQS2;Q8N2M8;K7EM61;K7EKC9;K7EP11;K7EKR8	F5H0Q6;A0A0A0MQS2;Q8N2M8	CLK4-associating serine/arginine rich protein	CLASRP	24	24	24	41.4	41.4	41.4	74.824	33537000000
	0.487	-0.731852	P13639;K7EJ74;K7EP67;Q15029	P13639	Elongation factor 2	EEF2	24	24	24	36.2	36.2	36.2	95.337	924000000
	0.570308	0.435682	Q13435;A0A087WZZ5;E9PPJ0;E9PJ04;H0YCG1;E9PJT3;H0YEX5;E9PIL8	Q13435;A0A087WZZ5;E9PPJ0	Splicing factor 3B subunit 2	SF3B2	24	24	24	30.3	30.3	30.3	100.23	5139800000
	0.71855	1.03111	Q15021;E7EN77;F5H431;F5GZK7	Q15021;E7EN77	Condensin complex subunit 1	NCAPD2	24	24	24	24.1	24.1	24.1	157.18	762120000
	1.25976	-0.592605	Q8WUQ7;K7ENY9;K7EIU6;K7EMQ0;K7EQE3	Q8WUQ7;K7ENY9	Cactin	CACTIN	24	24	24	37.2	37.2	37.2	88.701	8318500000
	0.308349	0.21994	Q14137;A0A075B729	Q14137	Ribosome biogenesis protein BOP1	BOP1	23	23	23	47.6	47.6	47.6	83.629	4027200000
	1.0249	4.15758	Q9P2N5;U3KPZ7	Q9P2N5;U3KPZ7	RNA-binding protein 27	RBM27	24	23	23	27.1	25.9	25.9	118.72	1537200000
	0.384483	-0.229703	A9Z1X7;Q8IYB3;E9PCT1;M0R088;M0R1E7;M0QXG5	A9Z1X7;Q8IYB3;E9PCT1;M0R088	Serine/arginine repetitive matrix protein 1	SRRM1	22	22	22	26.8	26.8	26.8	103.39	25310000000
	0.636793	0.51228	J3QK89;Q8IWX8	J3QK89;Q8IWX8	Calcium homeostasis endoplasmic reticulum protein	CHERP	22	22	22	34.6	34.6	34.6	104.93	4875100000
	1.17087	1.49026	O94913;E9PKN0;E9PQ01;A0A0C4DGU6;E9PQF9;E9PNY7	O94913;E9PKN0;E9PQ01;A0A0C4DGU6	Pre-mRNA cleavage complex 2 protein Pcf11	PCF11	22	22	22	18.9	18.9	18.9	173.05	583760000
	0.120434	-0.0899684	Q12872;F5H1A5;H0YFR9	Q12872	Splicing factor, suppressor of white-apricot homolog	SFSWAP	22	22	22	32.7	32.7	32.7	104.82	2999400000
	1.3857	0.34421	Q9UKJ3;K7EKU0;Q7Z570;A4D1E1	Q9UKJ3	G patch domain-containing protein 8	GPATCH8	22	22	22	20.9	20.9	20.9	164.2	1591000000
	0.401451	0.169919	Q8N9T8;H0YFD2;H0YH26;F8WFC1;H0YG91	Q8N9T8	Protein KRI1 homolog	KRI1	21	21	21	35	35	35	82.597	15739000000
	0.510288	-0.534443	Q9NWH9;H7C3F4;H0YL55;H0YMM0;H0YKU6;H0YKH2;H0YLE6;H0YMW8;H0YMR6;H0YLW7	Q9NWH9;H7C3F4	SAFB-like transcription modulator	SLTM	35	35	21	38.4	38.4	22.2	117.15	10336000000
	1.01978	0.621609	Q9Y5B9	Q9Y5B9	FACT complex subunit SPT16	SUPT16H	21	21	21	23.5	23.5	23.5	119.91	1114800000
	0.671748	-0.737072	B0I1T2;F8WEW9	B0I1T2	Unconventional myosin-Ig;Minor histocompatibility antigen HA-2	MYO1G	20	20	20	26	26	26	116.44	252420000
	0.584582	-0.468441	Q13427;E9PG73;C9JM79;C9JN15;C9JT64;C9J679	Q13427;E9PG73;C9JM79	Peptidyl-prolyl cis-trans isomerase G	PPIG	20	20	20	24.5	24.5	24.5	88.616	20854000000
	0.204497	0.148547	Q13523;H0YDJ3	Q13523;H0YDJ3	Serine/threonine-protein kinase PRP4 homolog	PRPF4B	20	20	20	25.1	25.1	25.1	116.99	1259800000
	1.35147	0.514179	Q15424;K7EII0;K7ES42	Q15424	Scaffold attachment factor B1	SAFB	36	36	20	39.9	39.9	24.8	102.64	14208000000
	0.100452	-0.0496756	Q9HCG8;B7WP74	Q9HCG8;B7WP74	Pre-mRNA-splicing factor CWC22 homolog	CWC22	20	20	20	22.2	22.2	22.2	105.47	3161400000
	0.597867	0.369806	D4PHA4;Q86WP2	D4PHA4;Q86WP2	Vasculin	GPBP1	19	19	19	58.6	58.6	58.6	55.525	2931100000
	0.921293	0.392731	H0Y8E6;P49736	H0Y8E6;P49736	DNA replication licensing factor MCM2	MCM2	19	19	19	28.5	28.5	28.5	93.998	1119200000
	0.148154	0.164659	Q8WUA2	Q8WUA2	Peptidyl-prolyl cis-trans isomerase-like 4	PPIL4	19	19	19	45.1	45.1	45.1	57.224	2152200000
	0.475122	0.353109	Q9BW71	Q9BW71	HIRA-interacting protein 3	HIRIP3	19	19	19	27.2	27.2	27.2	61.956	5765700000
	0.131848	0.219474	P10809;E7EXB4;E7ESH4;C9JL25;C9JL19;C9JCQ4;C9J0S9	P10809	60 kDa heat shock protein, mitochondrial	HSPD1	18	18	18	45.2	45.2	45.2	61.054	1063800000
	0.521024	-1.7806	P13796;Q5TBN3;A0A0A0MSQ0;P13797;U3KQI3;Q5TBN5;C9JAM8;Q14651	P13796	Plastin-2	LCP1	18	18	18	39.6	39.6	39.6	70.288	479120000
	0.223106	-0.106829	P18583;J3QSZ5;H7C2G8;H7C1S4;H7C257	P18583	Protein SON	SON	50	50	18	32.8	32.8	11.9	263.83	15406000000
	0.85998	0.431635	P36915;A0A140T8Y2;A2AB27	P36915;A0A140T8Y2	Guanine nucleotide-binding protein-like 1	GNL1	18	18	18	39.9	39.9	39.9	68.66	1035000000
	0.85537	0.53719	Q14966;A0A096LPH6;C9JWN0;A0A096LPI0;A0A096LNR2;A0A096LNX0;A0A096LNS4;A0A096LNQ0;A0A096LPB4;A0A096LPK8	Q14966;A0A096LPH6	Zinc finger protein 638	ZNF638	18	18	18	12.5	12.5	12.5	220.62	1175500000
	0.278039	-0.139357	Q8TF01	Q8TF01	Arginine/serine-rich protein PNISR	PNISR	18	18	18	21.7	21.7	21.7	92.576	11303000000
	0.0791519	0.0418625	Q9NXE8;A0A087WY60	Q9NXE8	Pre-mRNA-splicing factor CWC25 homolog	CWC25	18	18	18	41.2	41.2	41.2	49.647	5573800000
	1.75815	0.457991	Q9P258	Q9P258	Protein RCC2	RCC2	18	18	18	51.1	51.1	51.1	56.084	2688900000
	2.15256	0.35664	A0A087WUT6;O60841	A0A087WUT6;O60841	Eukaryotic translation initiation factor 5B	EIF5B	17	17	17	19.4	19.4	19.4	138.68	1319000000
	0.39202	-0.570242	P14618;B4DNK4;H3BTN5;H3BQ34;H3BR70;H3BUW1;H3BTJ2;H3BT25;H3BU13;P30613	P14618;B4DNK4;H3BTN5;H3BQ34	Pyruvate kinase PKM;Pyruvate kinase	PKM	17	17	17	46.5	46.5	46.5	57.936	857650000
	0.169572	0.0803229	P36578;H3BM89;H3BTP7;H3BU31	P36578;H3BM89	60S ribosomal protein L4	RPL4	17	17	17	42.6	42.6	42.6	47.697	12782000000
	1.20206	0.696047	Q9HBD4;P51532;A0A0A0MT49;K7EP28	Q9HBD4;P51532;A0A0A0MT49	Transcription activator BRG1	SMARCA4	29	29	17	21.4	21.4	13.5	188.15	1547800000
	0.269931	-0.188572	Q9H7N4	Q9H7N4	Splicing factor, arginine/serine-rich 19	SCAF1	18	17	17	19.8	19.2	19.2	139.27	2142400000
	1.00866	-0.645842	Q9Y383;A0A0A6YYC3;A0A0A6YYJ8;V9GZ75;F8WEU3	Q9Y383;A0A0A6YYC3;A0A0A6YYJ8	Putative RNA-binding protein Luc7-like 2	LUC7L2;C7orf55-LUC7L2	25	25	17	53.8	53.8	38	46.513	219570000000
	0.80769	-0.56382	A2AJT9;H7BXX2;F2Z385	A2AJT9	Uncharacterized protein CXorf23	CXorf23	16	16	16	31.6	31.6	31.6	83.87	1345600000
	0.137337	-0.17611	P39023;G5E9G0;H7C422;B5MCW2;H7C3M2;F8WCR1;Q92901	P39023;G5E9G0;H7C422;B5MCW2;H7C3M2	60S ribosomal protein L3	RPL3	16	16	16	42.2	42.2	42.2	46.108	1564300000
	0.573062	-0.588352	Q02040;X6RAJ1	Q02040;X6RAJ1	A-kinase anchor protein 17A	AKAP17A	16	16	16	28.2	28.2	28.2	80.735	1227100000
	0.154281	0.142591	Q02878;F8VZ45;U3KQR5;F8VR69;F8VZA3;F8VWR1;F8VU16	Q02878	60S ribosomal protein L6	RPL6	16	16	16	49.3	49.3	49.3	32.728	22442000000
	0.447363	-0.246189	Q05519;Q5T760;Q5T757;B4DWT1;S4R3C4	Q05519;Q5T760;Q5T757	Serine/arginine-rich splicing factor 11	SRSF11	16	16	16	40.5	40.5	40.5	53.542	46624000000
	0.588989	2.37556	Q14687;H0Y613;H7C3B5;C9JLW9	Q14687;H0Y613	Genetic suppressor element 1	GSE1	16	16	16	23.2	23.2	23.2	136.16	190280000
	0.65434	0.598685	Q53F19;K7ELP6	Q53F19	Uncharacterized protein C17orf85	C17orf85	16	16	16	33.1	33.1	33.1	70.592	3044200000
	0.282264	-0.314706	Q5VTL8;A0A0A0MRN0	Q5VTL8;A0A0A0MRN0	Pre-mRNA-splicing factor 38B	PRPF38B	16	16	16	38.8	38.8	38.8	64.467	6213700000
	0.977078	1.50442	F5GWX5;A0A0C4DGG9;Q14839;F5H6N4;K7EMY3;Q8TDI0;F2Z2R5;Q12873	F5GWX5;A0A0C4DGG9;Q14839	Chromodomain-helicase-DNA-binding protein 4	CHD4	15	15	15	12.1	12.1	12.1	217.1	405560000
	0.526682	0.313162	A0A0C4DGV5;O95218	A0A0C4DGV5;O95218	Zinc finger Ran-binding domain-containing protein 2	ZRANB2	15	15	15	35.6	35.6	35.6	38.223	3706000000
	0.179924	-0.236616	O75400;F5H578;H0YG38;H7C2N3	O75400;F5H578	Pre-mRNA-processing factor 40 homolog A	PRPF40A	15	15	15	16.1	16.1	16.1	108.8	1436800000
	0.63385	-1.03982	P06733;K7EM90	P06733;K7EM90	Alpha-enolase;Enolase	ENO1	15	15	15	44	44	44	47.168	1496700000
	0.207296	0.178638	P18124;A8MUD9;C9JIJ5;C9JZ88	P18124;A8MUD9	60S ribosomal protein L7	RPL7	15	15	15	51.2	51.2	51.2	29.225	6597600000
	0.113649	0.163626	P19338;H7BY16;C9JYW2;C9JLB1;C9J1H7;C9JWL1	P19338;H7BY16	Nucleolin	NCL	15	15	15	24.9	24.9	24.9	76.613	1753500000
	0.43599	0.241058	P26368;K7ENG2	P26368;K7ENG2	Splicing factor U2AF 65 kDa subunit	U2AF2	17	17	15	55.2	55.2	43.4	53.5	46277000000
	0.121511	-0.606535	P61978;Q5T6W2;S4R457;S4R359	P61978;Q5T6W2	Heterogeneous nuclear ribonucleoprotein K	HNRNPK	15	15	15	42.5	42.5	42.5	50.976	474480000
	0.479087	0.375044	P62424;Q5T8U3;Q5T8U2	P62424;Q5T8U3	60S ribosomal protein L7a	RPL7A	15	15	15	42.9	42.9	42.9	29.995	6288400000
	0.32469	0.396543	Q13111;K7EPA1;K7EJF1	Q13111	Chromatin assembly factor 1 subunit A	CHAF1A	15	15	15	21.7	21.7	21.7	106.92	512740000
	0.0234702	-0.0274156	Q14151;K7ERX3;K7EQU4	Q14151	Scaffold attachment factor B2	SAFB2	31	15	15	35.7	21.2	21.2	107.47	1516600000
	0.429932	-0.227179	Q3L8U1;A0A087WU44;J3KRH9;J3KSW5;H3BTW3	Q3L8U1;A0A087WU44	Chromodomain-helicase-DNA-binding protein 9	CHD9	18	15	15	7.4	6.5	6.5	326.02	1876500000
	0.423224	0.237798	Q7Z4V5;K7ERA4;M0R0J3;A0A087WT54;A0A087WX58;A0A087WZ99;A0A024R216;Q9Y3E1;H3BPQ6	Q7Z4V5	Hepatoma-derived growth factor-related protein 2	HDGFRP2	28	28	15	37.7	37.7	20.4	74.316	103040000000
	1.03796	0.849052	Q8NI27;A0A0C4DG98;H0Y815;F2Z2V2;B7ZBA0;H0Y594;B7ZB98;H0Y7U4	Q8NI27;A0A0C4DG98	THO complex subunit 2	THOC2	15	15	15	11.9	11.9	11.9	182.77	515520000
	1.22631	-1.2298	Q9NWB6;X6R9F1	Q9NWB6	Arginine and glutamate-rich protein 1	ARGLU1	15	15	15	31.9	31.9	31.9	33.216	64198000000
	0.238351	0.17937	A0A024R4M0;P46781;B5MCT8;C9JM19;F2Z3C0;A8MXK4	A0A024R4M0;P46781;B5MCT8;C9JM19	40S ribosomal protein S9	RPS9	14	14	14	46.4	46.4	46.4	22.591	6568000000
	1.47437	1.23861	J3KTL2;Q07955;J3QQV5;J3KSW7;J3KSR8	J3KTL2;Q07955	Serine/arginine-rich splicing factor 1	SRSF1	15	15	14	49.4	49.4	46.6	28.329	58214000000
	0.412181	-0.477857	P04075;H3BQN4;J3KPS3;H3BPS8;H3BUH7;H3BR04;H3BMQ8;H3BU78;H3BR68;P09972	P04075;H3BQN4;J3KPS3;H3BPS8;H3BUH7;H3BR04;H3BMQ8	Fructose-bisphosphate aldolase A;Fructose-bisphosphate aldolase	ALDOA	14	14	14	47.8	47.8	47.8	39.42	775180000
	0.47329	-0.516411	P04406;E7EUT5;O14556	P04406;E7EUT5	Glyceraldehyde-3-phosphate dehydrogenase	GAPDH	14	14	14	65.7	65.7	65.7	36.053	4892700000
	0.672206	0.638391	P09429;Q5T7C4;B2RPK0;P23497	P09429;Q5T7C4;B2RPK0	High mobility group protein B1;Putative high mobility group protein B1-like 1	HMGB1;HMGB1P1	16	16	14	52.6	52.6	42.8	24.893	318250000000
	0.182378	0.127589	Q96IZ7;H7C5Q0;C9J713;C9J367;C9JVB3;C9J8Q2;F8WDM0	Q96IZ7;H7C5Q0;C9J713	Serine/Arginine-related protein 53	RSRC1	14	14	14	38	38	38	38.677	22885000000
	0.57104	0.547951	X6R433;A0A0A0MT22;P08575;E9PKH0;M3ZCP1;A0A075B788;A0A140TA77;A0A140TA68;A0A0G2JNW2	X6R433;A0A0A0MT22;P08575	Protein-tyrosine-phosphatase;Receptor-type tyrosine-protein phosphatase C	PTPRC	13	13	13	15.2	15.2	15.2	131.13	153820000
	0.45213	0.3755	F5H658;Q14562	F5H658;Q14562	ATP-dependent RNA helicase DHX8	DHX8	13	13	13	16.3	16.3	16.3	134	269770000
	1.04863	0.82879	F8WJN3;Q16630;F8W084	F8WJN3;Q16630	Cleavage and polyadenylation specificity factor subunit 6	CPSF6	13	13	13	32.8	32.8	32.8	52.269	5958800000
	0.862901	-1.06109	P00338;F5GXY2;F5GYU2;F5GXH2;F5H5J4;F5H6W8;F5GZQ4;F5H8H6;F5GXC7;F5GWW2;F5GXU1;F5H5G7;F5H155;A0A087WUM2;G3XAP5;F5H245;Q6ZMR3;P07864	P00338	L-lactate dehydrogenase A chain	LDHA	14	14	13	48.8	48.8	45.2	36.688	1331800000
	0.585856	-1.37683	P00558;P07205	P00558	Phosphoglycerate kinase 1	PGK1	13	13	13	41.5	41.5	41.5	44.614	628870000
	0.152946	-0.685012	P50990;H7C2U0;H7C4C8	P50990	T-complex protein 1 subunit theta	CCT8	13	13	13	27.7	27.7	27.7	59.62	141530000
	0.526134	-0.662509	Q5VTE0;P68104;A0A087WVQ9;A0A087WV01;Q05639;Q5JR01;A6PW80	Q5VTE0;P68104;A0A087WVQ9;A0A087WV01;Q05639	Putative elongation factor 1-alpha-like 3;Elongation factor 1-alpha 1;Elongation factor 1-alpha;Elongation factor 1-alpha 2	EEF1A1P5;EEF1A1;EEF1A2	13	13	13	47.2	47.2	47.2	50.184	4057100000
	0.755992	-0.202712	P84103;A0A087X2D0	P84103;A0A087X2D0	Serine/arginine-rich splicing factor 3	SRSF3	14	14	13	48.2	48.2	48.2	19.329	303060000000
	0.420074	1.09075	Q86UE4;E5RJU9;H0YB56;H0YBJ8;H0YBE0	Q86UE4;E5RJU9	Protein LYRIC	MTDH	13	13	13	29.4	29.4	29.4	63.836	367260000
	0.626921	-0.375987	Q86X95;H3BLY3	Q86X95	Corepressor interacting with RBPJ 1	CIR1	13	13	13	28.9	28.9	28.9	52.313	4319800000
	0.271418	-0.36415	Q969V5	Q969V5	Mitochondrial ubiquitin ligase activator of NFKB 1	MUL1	13	13	13	51.7	51.7	51.7	39.8	1024900000
	1.37564	0.398986	Q9NPJ6;Q5T911;A0A087X0U0	Q9NPJ6;Q5T911	Mediator of RNA polymerase II transcription subunit 4	MED4	13	13	13	60.7	60.7	60.7	29.745	4418300000
	0.818371	0.681863	E9PK52;E9PHY5;O43491;E9PII3;I6L9B1;E9PJP4;E9PQN0;E9PRG1;E9PIG0;E9PQD2;H0Y5B0;Q6R5J7;E9PMV8;B2RB02;A8K968;A0A0A0MRA8;Q9Y2J2;E9PPC9;J3KT37;Q6ZSX4;E9PMG5	E9PK52;E9PHY5;O43491;E9PII3;I6L9B1	Band 4.1-like protein 2	EPB41L2	13	13	12	22.3	22.3	20.8	90.996	243520000
	0.535964	0.192624	O00203;H0YBD0	O00203	AP-3 complex subunit beta-1	AP3B1	15	15	12	15	15	12.3	121.32	713210000
	0.961315	0.321688	P17812;Q9NRF8	P17812	CTP synthase 1	CTPS1	12	12	12	32.7	32.7	32.7	66.69	479310000
	0.0361423	0.0322628	P30414;A0A087WYW3	P30414;A0A087WYW3	NK-tumor recognition protein;Putative peptidyl-prolyl cis-trans isomerase	NKTR	12	12	12	11.3	11.3	11.3	165.67	507750000
	0.479057	-1.60549	P49368;B4DUR8;E9PRC8;Q5SZX9;Q5SZX6;E9PQ35;E9PM09	P49368;B4DUR8	T-complex protein 1 subunit gamma	CCT3	12	12	12	30.1	30.1	30.1	60.533	218870000
	0.0313318	0.0357348	P61313;E7EQV9;E7ENU7;E7EX53;E7ERA2	P61313;E7EQV9;E7ENU7;E7EX53	60S ribosomal protein L15;Ribosomal protein L15	RPL15	12	12	12	50.5	50.5	50.5	24.146	7581200000
	0.0829599	-0.125799	P62701;C9JEH7;Q8TD47;P22090	P62701	40S ribosomal protein S4, X isoform	RPS4X	12	12	12	50.6	50.6	50.6	29.597	1108300000
	0.635694	-0.547573	Q16629;A0A0B4J1Z1;C9JAB2;F8WEA1;H7BZZ6	Q16629;A0A0B4J1Z1;C9JAB2	Serine/arginine-rich splicing factor 7	SRSF7	13	12	12	39.1	39.1	39.1	27.366	215110000000
	0.519237	1.57589	Q6PD62;H0YCE8	Q6PD62	RNA polymerase-associated protein CTR9 homolog	CTR9	12	12	12	14.2	14.2	14.2	133.5	493420000
	1.30236	-0.467164	Q9NQ29;A8MYV2;B8ZZ10;B8ZZ09;B8ZZ12;F8WBC1;F2Z322;B8ZZ08	Q9NQ29;A8MYV2;B8ZZ10	Putative RNA-binding protein Luc7-like 1	LUC7L	20	12	12	52	35.3	35.3	43.727	50299000000
	0.0719608	-0.0581964	Q9NRR4;H7C5U6;H0YB67	Q9NRR4	Ribonuclease 3	DROSHA	12	12	12	14.3	14.3	14.3	159.31	458580000
	1.21484	0.291028	Q9UGP8;A6PVC9	Q9UGP8	Translocation protein SEC63 homolog	SEC63	12	12	12	21.7	21.7	21.7	87.996	476430000
	0.300575	-0.973209	A0A0A0MQV9;Q9UPS6	A0A0A0MQV9;Q9UPS6	Histone-lysine N-methyltransferase;Histone-lysine N-methyltransferase SETD1B	SETD1B	12	11	11	9.1	8.5	8.5	208.77	369780000
	0.662056	0.514837	E9PFK5;P78316	E9PFK5;P78316	Nucleolar protein 14	NOP14	11	11	11	19.2	19.2	19.2	88.865	510950000
	1.70687	0.907381	J3KNZ9;Q9HAH7;H3BRE6	J3KNZ9;Q9HAH7	Probable fibrosin-1	FBRS	11	11	11	15.4	15.4	15.4	103.77	519150000
	0.579867	0.416829	P06239;Q573B4;E9PJ92;E9PAP0;F8W6B9;E9PKQ8	P06239;Q573B4;E9PJ92	Tyrosine-protein kinase Lck;Non-specific protein-tyrosine kinase	LCK	11	11	11	35.8	35.8	35.8	58	158070000
	0.302546	0.208742	P0DN76;Q01081;Q8WU68;M0QYK5;M0R2N4;K7EJH3;K7EJM7	P0DN76;Q01081	Splicing factor U2AF 35 kDa subunit	U2AF1	11	11	11	55.8	55.8	55.8	27.872	74505000000
	1.26217	0.517348	P26583;D6R9A6	P26583;D6R9A6	High mobility group protein B2	HMGB2	14	12	11	65.6	55.5	52.2	24.033	82163000000
	0.673684	-2.23705	P31146;H3BRY3;H3BTU6;H3BRJ0;H3BNA2;H3BU76;H3BSL1	P31146;H3BRY3;H3BTU6	Coronin-1A;Coronin	CORO1A	11	11	11	34.3	34.3	34.3	51.026	368790000
	0.306953	0.68264	P55081	P55081	Microfibrillar-associated protein 1	MFAP1	11	11	11	30.3	30.3	30.3	51.958	1103500000
	1.07918	-3.30919	P60174;U3KPZ0;U3KQF3;U3KPS5	P60174	Triosephosphate isomerase	TPI1	11	11	11	59.1	59.1	59.1	30.791	799890000
	0.0088963	-0.0198657	Q00013;A8MTH1;C9J9J4;A6NFY0;C9JB34;F8WC84;F8WDV6	Q00013;A8MTH1	55 kDa erythrocyte membrane protein	MPP1	11	11	11	36.7	36.7	36.7	52.296	137760000
	0.682664	0.516401	Q13247	Q13247	Serine/arginine-rich splicing factor 6	SRSF6	16	16	11	38.1	38.1	24.4	39.586	139840000000
	0.373968	0.372567	Q14781	Q14781	Chromobox protein homolog 2	CBX2	11	11	11	29.1	29.1	29.1	56.08	281660000
	0.689599	1.79953	Q7KZ85	Q7KZ85	Transcription elongation factor SPT6	SUPT6H	11	11	11	9	9	9	199.07	215490000
	0.337956	-0.320428	Q8NAV1	Q8NAV1	Pre-mRNA-splicing factor 38A	PRPF38A	11	11	11	32.7	32.7	32.7	37.476	7032100000
	0.876024	0.575657	Q8NDT2	Q8NDT2	Putative RNA-binding protein 15B	RBM15B	13	13	11	23	23	21.2	97.204	611930000
	0.388564	-0.180294	Q8TA86;C9J6V2	Q8TA86;C9J6V2	Retinitis pigmentosa 9 protein	RP9	11	11	11	47.1	47.1	47.1	26.106	6007000000
	1.70184	0.71348	Q9BWT1	Q9BWT1	Cell division cycle-associated protein 7	CDCA7	12	12	11	32.3	32.3	29.9	42.573	2260600000
	0.165435	-0.359285	B1AHC9;P12956	B1AHC9;P12956	X-ray repair cross-complementing protein 6	XRCC6	10	10	10	25.8	25.8	25.8	64.283	154960000
	0.446869	0.887339	J9JID7;Q03252	J9JID7;Q03252	Lamin-B2	LMNB2	10	10	10	19.7	19.7	19.7	69.948	207360000
	0.277765	-0.173794	Q5JRI1;O75494;Q6IQ42;Q8WXF0;R4GMP8	Q5JRI1;O75494	Serine/arginine-rich splicing factor 10	SRSF10	10	10	10	48.8	48.8	48.8	20.913	35508000000
	0.995502	1.68076	O95104	O95104	Splicing factor, arginine/serine-rich 15	SCAF4	13	13	10	17.8	17.8	15.5	125.87	1134200000
	1.16436	-1.16745	P07195;A8MW50;C9J7H8;F5H793	P07195;A8MW50;C9J7H8	L-lactate dehydrogenase B chain;L-lactate dehydrogenase	LDHB	11	10	10	39.5	35.9	35.9	36.638	1383700000
	0.238958	-0.678374	P08670;B0YJC4;B0YJC5;Q5JVS8;A0A087WYG8;E7EMV2;E7ESP9;P17661;Q16352;P07196;P07197;P12036	P08670;B0YJC4;B0YJC5	Vimentin	VIM	11	10	10	25.3	23.8	23.8	53.651	188160000
	0.0885443	-0.179666	P22626;A0A087WUI2	P22626;A0A087WUI2	Heterogeneous nuclear ribonucleoproteins A2/B1	HNRNPA2B1	10	10	10	38	38	38	37.429	755180000
	0.458981	0.730153	P35580	P35580	Myosin-10	MYH10	19	10	10	11.3	6.7	6.7	229	98218000
	0.366441	-0.435439	P46779;H0YKD8;H0YMF4;H0YLP6	P46779;H0YKD8;H0YMF4;H0YLP6	60S ribosomal protein L28	RPL28	10	10	10	56.9	56.9	56.9	15.747	5414400000
	0.530308	-1.20725	P55072	P55072	Transitional endoplasmic reticulum ATPase	VCP	10	10	10	18.6	18.6	18.6	89.321	84864000
	0.197584	-0.376662	P62937;F8WE65;C9J5S7;E5RIZ5;Q9Y536;P0DN37;P0DN26;A0A0H2UH34;A0A0B4J2A2;A0A075B767;A0A075B759;F5H284	P62937;F8WE65;C9J5S7	Peptidyl-prolyl cis-trans isomerase A;Peptidyl-prolyl cis-trans isomerase A, N-terminally processed;Peptidyl-prolyl cis-trans isomerase	PPIA	10	10	10	64.8	64.8	64.8	18.012	1505600000
	0.17785	-0.313849	Q06830;A0A0A0MSI0;A0A0A0MRQ5;H7C3T4;Q13162;P32119	Q06830;A0A0A0MSI0;A0A0A0MRQ5	Peroxiredoxin-1	PRDX1	10	10	10	52.3	52.3	52.3	22.11	878600000
	0.953375	0.257174	Q6ZNA4;H0YKS2;H0YKK5;H0YLK9	Q6ZNA4	E3 ubiquitin-protein ligase Arkadia	RNF111	10	10	10	12.4	12.4	12.4	108.86	1000200000
	0.470094	-0.577099	Q8TAD8	Q8TAD8	Smad nuclear-interacting protein 1	SNIP1	10	10	10	26	26	26	45.777	1520200000
	0.453489	0.232557	Q96EY7;B8ZZQ4;F8WE76	Q96EY7	Pentatricopeptide repeat domain-containing protein 3, mitochondrial	PTCD3	10	10	10	21	21	21	78.549	890630000
	0.546301	-0.616526	Q96QK1;I3L4S0;I3L4P4	Q96QK1	Vacuolar protein sorting-associated protein 35	VPS35	10	10	10	17.7	17.7	17.7	91.706	138410000
	0.514511	0.649069	Q9HC44	Q9HC44	Vasculin-like protein 1	GPBP1L1	10	10	10	33.3	33.3	33.3	52.301	747970000
	0.677051	1.0277	Q9P2R6;H7BYW9;B1AKN3;H0Y975;K7EIE3;A0A075B770	Q9P2R6;H7BYW9;B1AKN3	Arginine-glutamic acid dipeptide repeats protein	RERE	10	10	10	9.6	9.6	9.6	172.42	247380000
	0.145974	-0.478884	E7ENZ3;P48643;B7ZAR1;E9PCA1;D6RIZ7;H0Y914	E7ENZ3;P48643;B7ZAR1;E9PCA1	T-complex protein 1 subunit epsilon	CCT5	9	9	9	27.4	27.4	27.4	53.848	100790000
	0.438332	-1.43749	E9PBF6;P20700;A0A0D9SFE5;A0A0D9SFY5	E9PBF6;P20700;A0A0D9SFE5;A0A0D9SFY5	Lamin-B1	LMNB1	9	9	9	25.6	25.6	25.6	44.643	199910000
	1.5008	-1.98873	F5H3P3;P52566;F5H6Q0;F5H2R5;H0YGX7	F5H3P3;P52566;F5H6Q0;F5H2R5;H0YGX7	Rho GDP-dissociation inhibitor 2	ARHGDIB	9	9	9	54.1	54.1	54.1	17.936	1319200000
	0.318221	0.28356	H7C2Q8;Q99848	H7C2Q8;Q99848	Probable rRNA-processing protein EBP2	EBNA1BP2	9	9	9	28.8	28.8	28.8	40.684	519160000
	0.195109	0.154601	O43290;E9PQI8	O43290	U4/U6.U5 tri-snRNP-associated protein 1	SART1	9	9	9	15.8	15.8	15.8	90.254	169270000
	0.0181513	0.0200049	P05165;Q5JVH2;H0Y5U0;Q5JTW6	P05165	Propionyl-CoA carboxylase alpha chain, mitochondrial	PCCA	9	9	9	15.5	15.5	15.5	80.058	161940000
	0.0137636	0.0251007	P25705;K7ERX7;K7EK77;K7EQH4;K7EJP1;K7ENJ4;K7ESA0	P25705;K7ERX7;K7EK77	ATP synthase subunit alpha, mitochondrial	ATP5A1	9	9	9	20.1	20.1	20.1	59.75	219770000
	0.149022	-0.124248	P26373;J3QSB4;H3BTH3;J3KS98;H3BUK8	P26373;J3QSB4	60S ribosomal protein L13	RPL13	9	9	9	41.7	41.7	41.7	24.261	8687200000
	0.605369	-2.18602	P42167;G5E972;P42166;H0YJH7	P42167;G5E972;P42166	Lamina-associated polypeptide 2, isoforms beta/gamma;Thymopoietin;Thymopentin;Lamina-associated polypeptide 2, isoform alpha;Thymopoietin;Thymopentin	TMPO	9	9	9	35	35	35	50.67	357760000
	0.22255	-0.282918	P62753;A2A3R5;A2A3R7	P62753;A2A3R5	40S ribosomal protein S6	RPS6	9	9	9	39	39	39	28.68	11882000000
	0.703185	-1.58936	P63241;I3L397;I3L504;Q6IS14;F8WCJ1;C9J7B5;C9J4W5;Q9GZV4	P63241;I3L397;I3L504;Q6IS14	Eukaryotic translation initiation factor 5A-1;Eukaryotic translation initiation factor 5A;Eukaryotic translation initiation factor 5A-1-like	EIF5A;EIF5AL1	9	9	9	66.9	66.9	66.9	16.832	733500000
	0.00414079	0.00522614	Q08170;A0A0D9SEM4;A0A0D9SGD2	Q08170;A0A0D9SEM4	Serine/arginine-rich splicing factor 4	SRSF4	14	9	9	25.7	16.2	16.2	56.678	15648000000
	0.937755	2.68594	Q68E01;A0A096LNW8	Q68E01	Integrator complex subunit 3	INTS3	9	9	9	14.7	14.7	14.7	118.07	268640000
	0.531886	-0.374447	Q7L4I2;H0YGP9;E9PI52	Q7L4I2	Arginine/serine-rich coiled-coil protein 2	RSRC2	13	13	9	39.6	39.6	31.1	50.559	28927000000
	1.53472	0.495703	Q8IY81	Q8IY81	pre-rRNA processing protein FTSJ3	FTSJ3	9	9	9	16.9	16.9	16.9	96.557	276610000
	0.325726	0.17273	Q96JC9;F8WFA5	Q96JC9	ELL-associated factor 1	EAF1	10	10	9	52.2	52.2	49.6	29.042	4584400000
	1.3829	0.89404	Q96S94;C9J148;A0A0A0MSF3;J3KRL1;J3QSH2	Q96S94	Cyclin-L2	CCNL2	9	9	9	26.2	26.2	26.2	58.147	482290000
	0.370304	1.27295	Q9BQ39;A0A087WVC1	Q9BQ39;A0A087WVC1	ATP-dependent RNA helicase DDX50	DDX50	9	9	9	17.2	17.2	17.2	82.564	155940000
	1.03305	-0.353523	Q9BU76	Q9BU76	Multiple myeloma tumor-associated protein 2	MMTAG2	9	9	9	36.5	36.5	36.5	29.411	2088600000
	1.75786	0.590846	Q9NPQ8;E9PSI0;H0YE35;E9PI04;H0YEN0;E9PLE5;H0YC88;B7WPL0;Q9NVN3	Q9NPQ8	Synembryn-A	RIC8A	9	9	9	24.1	24.1	24.1	59.709	287710000
	0.0117249	-0.0305583	Q9UEU0;H0YJL5;J3KMW2;G3V5I2;H0YJ10;H0YJJ5	Q9UEU0	Vesicle transport through interaction with t-SNAREs homolog 1B	VTI1B	9	9	9	47	47	47	26.688	229790000
	0.090127	-0.452644	D6RG13;D6RAT0;P61247;D6RB09;D6R9B6;H0Y8L7;E9PFI5;H0Y9Y4;D6RAS7;D6RED7;D6RGE0;D6RI02	D6RG13;D6RAT0;P61247;D6RB09;D6R9B6;H0Y8L7;E9PFI5;H0Y9Y4;D6RAS7	40S ribosomal protein S3a	RPS3A	8	8	8	40.4	40.4	40.4	25.608	270040000
	2.32313	0.529505	F5H7W8;Q96C57;E7ENF1;F5H3K2;G5EA44;F5H8B7	F5H7W8;Q96C57;E7ENF1;F5H3K2;G5EA44;F5H8B7	Uncharacterized protein C12orf43	C12orf43	8	8	8	43.3	43.3	43.3	31.693	335210000
	0.697213	-1.5092	J3KTA4;P17844;J3KRZ1;J3QSF1;J3QRQ7;J3QR02;J3KRX8;X6RLV5	J3KTA4;P17844	Probable ATP-dependent RNA helicase DDX5	DDX5	12	12	8	20.7	20.7	13.2	69.086	212120000
	0.544162	0.350101	J3QQ67;Q07020;G3V203;H0YHA7;F8VYV2;F8VUA6;A0A075B7A0;F8VXR6	J3QQ67;Q07020;G3V203;H0YHA7;F8VYV2;F8VUA6;A0A075B7A0	60S ribosomal protein L18	RPL18	8	8	8	42.1	42.1	42.1	21.728	12785000000
	0.871026	0.498475	P16401	P16401	Histone H1.5	HIST1H1B	10	10	8	34.5	34.5	27.4	22.58	18168000000
	0.0219064	0.0448812	P23396;E9PPU1;E9PL09;H0YEU2;F2Z2S8;H0YF32;H0YCJ7;E9PSF4;E9PQ96;E9PJH4;E9PK82	P23396;E9PPU1;E9PL09;H0YEU2;F2Z2S8;H0YF32;H0YCJ7	40S ribosomal protein S3	RPS3	8	8	8	40.7	40.7	40.7	26.688	294040000
	0.412038	0.29934	P35269;M0QXD6;M0R0Z3;M0R0R9	P35269;M0QXD6;M0R0Z3;M0R0R9	General transcription factor IIF subunit 1	GTF2F1	8	8	8	22.1	22.1	22.1	58.24	1699700000
	0.116295	0.076334	P40429;M0QYS1;Q8J015;Q6NVV1;M0QZU1;A0A096LPE0	P40429;M0QYS1;Q8J015	60S ribosomal protein L13a	RPL13A;RPL13a	8	8	8	36.9	36.9	36.9	23.577	3715600000
	0.103812	0.0866203	P42568;B1APT5;A0A0D9SF09	P42568	Protein AF-9	MLLT3	8	8	8	18.3	18.3	18.3	63.351	1430600000
	0.0987167	0.118593	P46777;Q5T7N0	P46777	60S ribosomal protein L5	RPL5	8	8	8	29	29	29	34.362	696630000
	0.303886	-0.320244	P60842;J3KT12;J3KTB5;J3QS69;J3QR64;J3KSZ0;J3QL43;J3QKZ9;J3QLN6;J3KS25;E7EQG2;Q14240;J3KT04;J3KS93;E7EMV8;J3KSN7;J3KTN0;J3QL52;J3QQP0;E9PBH4;F8WE11;I3L3H2;P38919	P60842;J3KT12;J3KTB5;J3QS69;J3QR64;J3KSZ0;J3QL43;J3QKZ9;J3QLN6;J3KS25;E7EQG2;Q14240	Eukaryotic initiation factor 4A-I;Eukaryotic initiation factor 4A-II;Eukaryotic initiation factor 4A-II, N-terminally processed	EIF4A1;EIF4A2	8	8	8	23.4	23.4	23.4	46.153	488910000
	0.00451354	0.00696373	P62269;J3JS69;A0A0G2JQH2;Q5GGW2	P62269	40S ribosomal protein S18	RPS18	8	8	8	48	48	48	17.718	933180000
	1.7916	-1.27122	P63104;E7EX29;B0AZS6;B7Z2E6;H0YB80;E7ESK7;E5RGE1;E5RIR4;E9PD24;E7EVZ2;P61981;B4DJF2;I3L3T1	P63104;E7EX29;B0AZS6;B7Z2E6;H0YB80	14-3-3 protein zeta/delta	YWHAZ	11	11	8	49	49	38	27.745	1440800000
	0.0720875	0.0713698	P67809;H0Y449;A0A087X1S2;C9J5V9;Q9Y2T7	P67809;H0Y449;A0A087X1S2	Nuclease-sensitive element-binding protein 1	YBX1	11	11	8	48.5	48.5	37.3	35.924	1467900000
	1.77151	-1.29478	Q13595;F8WEH2	Q13595	Transformer-2 protein homolog alpha	TRA2A	12	8	8	34.4	27.7	27.7	32.688	9999100000
	1.10371	-0.936396	Q15696;Q15695;A6NDW0	Q15696;Q15695	U2 small nuclear ribonucleoprotein auxiliary factor 35 kDa subunit-related protein 2;U2 small nuclear ribonucleoprotein auxiliary factor 35 kDa subunit-related protein 1	ZRSR2;ZRSR1	8	8	8	17.8	17.8	17.8	58.044	152560000
	0.202714	-0.865753	Q8NC51	Q8NC51	Plasminogen activator inhibitor 1 RNA-binding protein	SERBP1	8	8	8	24.8	24.8	24.8	44.965	360040000
	0.0650296	0.0475108	Q8WVK2;B8ZZ98;H0YBW5	Q8WVK2;B8ZZ98	U4/U6.U5 small nuclear ribonucleoprotein 27 kDa protein	SNRNP27	8	8	8	37.4	37.4	37.4	18.86	66265000000
	0.43804	-0.144909	Q8WXA9;H0YC47	Q8WXA9	Splicing regulatory glutamine/lysine-rich protein 1	SREK1	8	8	8	24	24	24	59.38	15873000000
	0.475078	0.250971	Q9NW75	Q9NW75	G patch domain-containing protein 2	GPATCH2	8	8	8	20.3	20.3	20.3	58.943	373730000
	1.47872	-2.01104	Q9P0L0;J3QKM9;E5RK64;O95292	Q9P0L0	Vesicle-associated membrane protein-associated protein A	VAPA	8	8	8	40.2	40.2	40.2	27.893	387770000
	0.18388	0.146863	Q9P2B7;D6RDU8	Q9P2B7	Cilia- and flagella-associated protein 97	CFAP97	8	8	8	17.9	17.9	17.9	59.474	348710000
	1.42875	-3.08676	Q9Y266;A0A0A0MSS4;A0A0A0MSU9	Q9Y266	Nuclear migration protein nudC	NUDC	8	8	8	27.5	27.5	27.5	38.242	175880000
	0.866449	0.468528	Q9Y5S9;A0A0J9YW13	Q9Y5S9	RNA-binding protein 8A	RBM8A	8	8	8	71.3	71.3	71.3	19.889	2213600000
	1.64509	1.7653	A0A087WWP4;Q96T37	A0A087WWP4;Q96T37	Putative RNA-binding protein 15	RBM15	9	7	7	11.9	10.2	10.2	102.13	94457000
	0.381974	-0.215006	A0A087WYT3;Q15185;B4DDC6	A0A087WYT3;Q15185;B4DDC6	Prostaglandin E synthase 3	PTGES3	7	7	7	40.9	40.9	40.9	19.155	3387400000
	0.377335	1.61379	A0A087X0X3;P52272;M0R019;M0R2T0;M0R0Y6;M0QYQ7;M0R0N3;M0QY96;M0R2I7;M0QZM1	A0A087X0X3;P52272;M0R019;M0R2T0	Heterogeneous nuclear ribonucleoprotein M	HNRNPM	7	7	7	12.1	12.1	12.1	77.569	741220000
	0.0564572	0.0553716	A0A0A0MRI1;Q8IXQ4;A0A087WW86	A0A0A0MRI1;Q8IXQ4	GPALPP motifs-containing protein 1	GPALPP1	7	7	7	21.9	21.9	21.9	37.971	605610000
	0.232518	-0.442543	A0A0B4J1R6;P29401;E9PFF2	A0A0B4J1R6;P29401	Transketolase	TKT	7	7	7	23.2	23.2	23.2	49.91	86604000
	1.22393	0.761047	A0A0C4DFV9;Q01105;A0A087X027;P0DME0	A0A0C4DFV9;Q01105;A0A087X027;P0DME0	Protein SET;Protein SETSIP	SET;SETSIP	7	7	7	47.4	47.4	47.4	31.124	8995000000
	0.968966	0.665645	D3YTB1;F8W727;P62910;D3YTI8	D3YTB1;F8W727;P62910	60S ribosomal protein L32	RPL32	7	7	7	51.9	51.9	51.9	15.616	3944600000
	0.379881	-1.62519	E9PP50;P23528;G3V1A4;E9PK25;E9PQB7;E9PLJ3;E9PS23;Q9Y281	E9PP50;P23528;G3V1A4;E9PK25;E9PQB7;E9PLJ3;E9PS23	Cofilin-1	CFL1	7	7	7	56.9	56.9	56.9	17.865	332830000
	0.0182043	-0.0286134	F8VWS0;P05388;G3V210;F8VU65;F8VQY6;F8VPE8;F8VRK7;Q8NHW5;F8VS58;F8VW21;F8VZS0;F8VWV4;F8W1K8	F8VWS0;P05388;G3V210;F8VU65;F8VQY6;F8VPE8;F8VRK7;Q8NHW5;F8VS58;F8VW21;F8VZS0	60S acidic ribosomal protein P0;60S acidic ribosomal protein P0-like	RPLP0;RPLP0P6	7	7	7	38.1	38.1	38.1	30.456	401090000
	0.488487	0.677583	H0YEN5;P15880;E9PQD7;I3L404;E9PM36;E9PMM9;E9PPT0;H3BNG3;H0YE27	H0YEN5;P15880;E9PQD7;I3L404;E9PM36;E9PMM9	40S ribosomal protein S2	RPS2	7	7	7	39	39	39	21.154	1023200000
	0.0063414	0.0211245	P06748;E5RI98;E5RGW4	P06748	Nucleophosmin	NPM1	7	7	7	30.6	30.6	30.6	32.575	275290000
	0.576069	0.84432	P18858;M0R0Q7;F5GZ28;B4E135	P18858;M0R0Q7;F5GZ28;B4E135	DNA ligase 1;DNA ligase	LIG1	7	7	7	11.6	11.6	11.6	101.73	160400000
	0.428113	-0.473454	P25205;J3KQ69;Q7Z6P5	P25205;J3KQ69	DNA replication licensing factor MCM3	MCM3	7	7	7	8.9	8.9	8.9	90.98	37589000
	0.0154116	0.0416959	P25398	P25398	40S ribosomal protein S12	RPS12	7	7	7	69.7	69.7	69.7	14.515	161720000
	0.00745126	-0.0127989	P62241;Q5JR95	P62241;Q5JR95	40S ribosomal protein S8	RPS8	7	7	7	41.3	41.3	41.3	24.205	1317100000
	0.541514	1.84765	P62805	P62805	Histone H4	HIST1H4A	7	7	7	58.3	58.3	58.3	11.367	3540500000
	0.0702076	-0.0979678	P62917;E9PKZ0;E9PKU4;E9PP36;G3V1A1	P62917;E9PKZ0;E9PKU4;E9PP36;G3V1A1	60S ribosomal protein L8	RPL8	7	7	7	33.5	33.5	33.5	28.024	1178200000
	0.218571	-0.473521	P78371;F8VQ14;F5GWF6	P78371;F8VQ14;F5GWF6	T-complex protein 1 subunit beta	CCT2	7	7	7	18.5	18.5	18.5	57.488	110490000
	0.0516684	0.0431989	Q01130;J3KP15;J3QL05	Q01130;J3KP15;J3QL05	Serine/arginine-rich splicing factor 2	SRSF2	9	9	7	38.5	38.5	31.7	25.476	106240000000
	0.0770513	-0.171587	Q6NYC1;B2WTI3;B2WTI4;K7EJU9	Q6NYC1;B2WTI3;B2WTI4;K7EJU9	Bifunctional arginine demethylase and lysyl-hydroxylase JMJD6	JMJD6	7	7	7	22.8	22.8	22.8	46.461	181400000
	0.777334	0.809223	Q6UN15;A0A0B4J203;H0Y8P7	Q6UN15;A0A0B4J203	Pre-mRNA 3-end-processing factor FIP1	FIP1L1	7	7	7	22.4	22.4	22.4	66.526	529250000
	0.1549	-0.0972767	Q6ZUT1;E9PKA8;E9PQL5;E9PSC8	Q6ZUT1;E9PKA8;E9PQL5;E9PSC8	Uncharacterized protein C11orf57	C11orf57	7	7	7	24	24	24	34.109	3064600000
	0.211292	0.162125	Q8N5F7;Q5M9Q1	Q8N5F7	NF-kappa-B-activating protein	NKAP	7	7	7	19.5	19.5	19.5	47.138	2394700000
	0.604991	-1.18898	Q96AG4	Q96AG4	Leucine-rich repeat-containing protein 59	LRRC59	7	7	7	32.9	32.9	32.9	34.93	627460000
	0.853461	0.296927	Q9H8W4	Q9H8W4	Pleckstrin homology domain-containing family F member 2	PLEKHF2	7	7	7	41.4	41.4	41.4	27.797	916380000
	0.0321912	0.0411701	Q9NW82;D6RIW8	Q9NW82	WD repeat-containing protein 70	WDR70	7	7	7	13.3	13.3	13.3	73.2	238880000
	0.429251	-0.501808	Q9UK58;H7C4G1	Q9UK58	Cyclin-L1	CCNL1	7	7	7	16.9	16.9	16.9	59.633	773330000
	0.742402	3.61436	A0A087WUZ3;Q01082	A0A087WUZ3;Q01082	Spectrin beta chain, non-erythrocytic 1	SPTBN1	6	6	6	4.3	4.3	4.3	274.83	1359500000
	0.0496006	0.222245	C9J9K3;A0A0C4DG17;P08865;F8WD59	C9J9K3;A0A0C4DG17;P08865;F8WD59	40S ribosomal protein SA	RPSA	6	6	6	35.2	35.2	35.2	29.505	161630000
	0.522305	1.11097	B4DWJ3;Q96CJ1;F8WF04;F8WCI9	B4DWJ3;Q96CJ1	ELL-associated factor 2	EAF2	7	6	6	33.1	30.4	30.4	29.172	417000000
	1.73896	0.698957	F5H669;Q8N684;J3QT54;F5H6M0;F5H047;F5H5B7;F5H1W4;F5H2K8;F5H6P5;F5H6A8;F5GXA3;C9JM38;C9J286;C9J323	F5H669;Q8N684;J3QT54;F5H6M0;F5H047	Cleavage and polyadenylation specificity factor subunit 7	CPSF7	6	6	6	23.3	23.3	23.3	41.265	417960000
	0.389667	-1.44181	F8W6I7;P09651;F8VZ49;Q32P51;F8VYN5;F8VTQ5;H0YH80;F8W646	F8W6I7;P09651;F8VZ49;Q32P51;F8VYN5;F8VTQ5;H0YH80	Heterogeneous nuclear ribonucleoprotein A1;Heterogeneous nuclear ribonucleoprotein A1, N-terminally processed;Heterogeneous nuclear ribonucleoprotein A1-like 2	HNRNPA1;HNRNPA1L2	6	6	6	25.1	25.1	25.1	33.155	436440000
	0.108625	-0.25488	H0YH81;P06576;F8W079;F8W0P7;H0YI37	H0YH81;P06576;F8W079;F8W0P7	ATP synthase subunit beta;ATP synthase subunit beta, mitochondrial	ATP5B	6	6	6	23.8	23.8	23.8	38.138	84401000
	0.349409	0.611638	H7C112;H3BPZ0;Q6PCT2;H3BME1;H3BVB1;H3BPI8	H7C112;H3BPZ0;Q6PCT2;H3BME1;H3BVB1	F-box/LRR-repeat protein 19	FBXL19	6	6	6	13.5	13.5	13.5	64.289	126820000
	1.39998	1.33425	O43567;C9J8T4;C9JYN7;C9IY58;C9JCY0;C9JRV0;F8WDJ5;C9J7B4;C9J383;C9JU37;C9JYY4;H7C5Q6	O43567;C9J8T4;C9JYN7;C9IY58;C9JCY0	E3 ubiquitin-protein ligase RNF13	RNF13	6	6	6	24.7	24.7	24.7	42.813	430220000
	1.014	1.96218	O95391	O95391	Pre-mRNA-splicing factor SLU7	SLU7	6	6	6	14.7	14.7	14.7	68.386	158340000
	0.553541	-0.371562	O95475;O95343	O95475;O95343	Homeobox protein SIX6;Homeobox protein SIX3	SIX6;SIX3	6	6	6	32.1	32.1	32.1	27.687	328450000
	0.299309	-0.446186	P10747	P10747	T-cell-specific surface glycoprotein CD28	CD28	6	6	6	23.6	23.6	23.6	25.066	2404600000
	0.0466884	-0.148727	P13010;C9JZ81	P13010	X-ray repair cross-complementing protein 5	XRCC5	6	6	6	12.7	12.7	12.7	82.704	102660000
	0.853252	2.08685	P16989;A0A0D9SEI8	P16989	Y-box-binding protein 3	YBX3	9	6	6	44.6	34.9	34.9	40.089	246040000
	0.276148	-1.06628	P18669;P15259;Q8N0Y7	P18669;P15259;Q8N0Y7	Phosphoglycerate mutase 1;Phosphoglycerate mutase 2;Probable phosphoglycerate mutase 4	PGAM1;PGAM2;PGAM4	6	6	6	35	35	35	28.804	342940000
	0.715146	-0.826853	P26038;V9GZ54	P26038	Moesin	MSN	12	12	6	28.6	28.6	19.2	67.819	455300000
	0.953488	-2.0687	P31948;F5H783;F5GXD8	P31948;F5H783;F5GXD8	Stress-induced-phosphoprotein 1	STIP1	6	6	6	12.3	12.3	12.3	62.639	80187000
	0.310172	0.928354	P39019;M0R2L9;M0QXK4;M0QYF7;M0R140;A0A075B6E2	P39019;M0R2L9;M0QXK4;M0QYF7;M0R140	40S ribosomal protein S19	RPS19	6	6	6	39.3	39.3	39.3	16.06	209590000
	0.710781	0.231916	P45973;F8VNY3	P45973;F8VNY3	Chromobox protein homolog 5	CBX5	6	6	6	37.2	37.2	37.2	22.225	590160000
	0.969453	-1.79952	P50395;Q5SX91;V9GYF8;Q5SX90;Q5SX86;Q5SX87;V9GYJ7;G5E9U5;P31150	P50395;Q5SX91	Rab GDP dissociation inhibitor beta	GDI2	6	6	6	17.5	17.5	17.5	50.663	43984000
	0.0630442	-0.122709	P61254;J3QRI7;J3QQQ9;J3QQV1;J3QRC4;J3KTJ8;E5RIT6;Q9UNX3;J3KS10;J3KSS0;E5RHH1	P61254;J3QRI7;J3QQQ9;J3QQV1;J3QRC4;J3KTJ8;E5RIT6;Q9UNX3	60S ribosomal protein L26;60S ribosomal protein L26-like 1	RPL26;RPL26L1	6	6	6	37.9	37.9	37.9	17.258	417370000
	0.141463	-0.126528	P62979;J3QS39;J3QTR3;F5H6Q2;F5GYU3;F5H2Z3;F5H265;B4DV12;F5H388;F5H747;F5GXK7;J3QKN0;Q5PY61;Q96C32;P62987;P0CG47;P0CG48;M0R1V7;M0R1M6;M0R2S1;J3QSA3;F5GZ39	P62979;J3QS39;J3QTR3;F5H6Q2;F5GYU3;F5H2Z3;F5H265;B4DV12;F5H388;F5H747;F5GXK7;J3QKN0;Q5PY61;Q96C32;P62987;P0CG47;P0CG48;M0R1V7;M0R1M6;M0R2S1	Ubiquitin-40S ribosomal protein S27a;Ubiquitin;40S ribosomal protein S27a;Ubiquitin-60S ribosomal protein L40;Ubiquitin;60S ribosomal protein L40;Polyubiquitin-B;Ubiquitin;Polyubiquitin-C;Ubiquitin	RPS27A;UBB;UBC;UBA52	6	6	6	48.1	48.1	48.1	17.965	6499300000
	0.0497331	0.212697	Q00839;Q5RI18	Q00839	Heterogeneous nuclear ribonucleoprotein U	HNRNPU	6	6	6	11.9	11.9	11.9	90.583	162950000
	0.231908	0.563209	Q01469;I6L8B7;A8MUU1	Q01469;I6L8B7	Fatty acid-binding protein, epidermal	FABP5	6	6	6	54.1	54.1	54.1	15.164	457330000
	0.19918	-0.338109	Q02543;M0R3D6;M0R1A7;M0R117;M0R0P7	Q02543;M0R3D6;M0R1A7;M0R117;M0R0P7	60S ribosomal protein L18a	RPL18A	6	6	6	30.7	30.7	30.7	20.762	513880000
	0.433564	0.281966	Q6ZN18;G5EA50;F5GZR7;H0YH08;H7BYT4	Q6ZN18;G5EA50;F5GZR7	Zinc finger protein AEBP2	AEBP2	6	6	6	16.4	16.4	16.4	54.466	240520000
	0.852955	0.736772	Q92688	Q92688	Acidic leucine-rich nuclear phosphoprotein 32 family member B	ANP32B	8	8	6	32.3	32.3	20.7	28.787	3706000000
	0.710084	-0.563403	Q96HR8;D6RIB3	Q96HR8	H/ACA ribonucleoprotein complex non-core subunit NAF1	NAF1	6	6	6	15.2	15.2	15.2	53.716	2209600000
	0.307723	0.27312	Q9NS56	Q9NS56	E3 ubiquitin-protein ligase Topors	TOPORS	6	6	6	6.6	6.6	6.6	119.2	87542000
	0.546054	0.348841	Q9Y6W5	Q9Y6W5	Wiskott-Aldrich syndrome protein family member 2	WASF2	6	6	6	13.3	13.3	13.3	54.283	445790000
	0.364477	0.57254	E7ETK0;A0A087WUS0;P62847	E7ETK0;A0A087WUS0;P62847	40S ribosomal protein S24	RPS24	5	5	5	35.9	35.9	35.9	15.197	251670000
	1.55276	-2.64922	A0A087WWU8;Q5HYB6;D6R904;Q5VU61;D6RFM2;J3KN67;P06753;H0YL80;K7EP68;H0YKX5;H0YKP3;K7ERG3;K7ENT6;H0YNC7;F5H7S3;H7BYY1;H0YK48;H0YL52;B7Z596;Q5TCU3;CON__Q3SX28;Q5TCU8;Q6ZN40;P67936;P09493;P07951	A0A087WWU8;Q5HYB6;D6R904;Q5VU61		TPM3;DKFZp686J1372	5	5	5	24.2	24.2	24.2	26.42	123440000
	0.065491	0.0790208	A0A087WXM6;J3QQT2;J3KRX5;A0A0A6YYL6;P18621;J3KRB3;A0A087WWH0;J3QS96;J3QLC8;A0A0A0MRF8;A0A087WY81;J3KSJ0	A0A087WXM6;J3QQT2;J3KRX5;A0A0A6YYL6;P18621;J3KRB3;A0A087WWH0;J3QS96;J3QLC8;A0A0A0MRF8;A0A087WY81	60S ribosomal protein L17	RPL17;RPL17-C18orf32	5	5	5	34.3	34.3	34.3	19.586	486730000
	0.09994	-0.118746	H7BY10;K7EJV9;K7ERT8;A8MUS3;P62750;K7EMA7	H7BY10;K7EJV9;K7ERT8;A8MUS3;P62750;K7EMA7	60S ribosomal protein L23a	RPL23A	5	5	5	31.6	31.6	31.6	17.692	354720000
	0.263584	0.589109	B2R4S9;U3KQK0;Q99880;Q99879;Q99877;Q93079;Q5QNW6;P62807;P58876;P57053;O60814;Q16778;P33778;P23527;P06899;Q8N257;Q96A08	B2R4S9;U3KQK0;Q99880;Q99879;Q99877;Q93079;Q5QNW6;P62807;P58876;P57053;O60814;Q16778;P33778;P23527;P06899;Q8N257;Q96A08	Histone H2B;Histone H2B type 1-L;Histone H2B type 1-M;Histone H2B type 1-N;Histone H2B type 1-H;Histone H2B type 2-F;Histone H2B type 1-C/E/F/G/I;Histone H2B type 1-D;Histone H2B type F-S;Histone H2B type 1-K;Histone H2B type 2-E;Histone H2B type 1-B;Histone H2B type 1-O;Histone H2B type 1-J;Histone H2B type 3-B;Histone H2B type 1-A	HIST1H2BI;HIST1H2BN;HIST1H2BL;HIST1H2BM;HIST1H2BH;HIST2H2BF;HIST1H2BC;HIST1H2BD;H2BFS;HIST1H2BK;HIST2H2BE;HIST1H2BB;HIST1H2BO;HIST1H2BJ;HIST3H2BB;HIST1H2BA	5	5	5	40.5	40.5	40.5	13.906	779500000
	0.289523	-0.386807	B5MDF5;P62826;J3KQE5;F5H018;H0YFC6;B4DV51	B5MDF5;P62826;J3KQE5;F5H018	GTP-binding nuclear protein Ran	RAN	5	5	5	24.5	24.5	24.5	26.224	377150000
	0.0601079	-0.0643444	H7C2W9;C9JU56;B7Z4E3;B7Z4C8;P62899;B8ZZK4	H7C2W9;C9JU56;B7Z4E3;B7Z4C8;P62899;B8ZZK4	60S ribosomal protein L31	RPL31	5	5	5	42.6	42.6	42.6	12.701	637590000
	0.22524	0.23133	D6RA57;H0Y9X1;Q96EY4;D6RE67;D6RC31	D6RA57;H0Y9X1;Q96EY4;D6RE67;D6RC31	Translation machinery-associated protein 16	TMA16	5	5	5	43.1	43.1	43.1	17.155	577020000
	0.0454122	0.174497	E9PPR1;E9PL12;E9PQ49;E9PI39;E9PK01;P29692;E9PMW7;E9PL71;A0A087X1X7;E9PRY8;E9PN91;E9PIZ1;E9PK06;H0YCK7;E9PQZ1;E9PKK3;E9PK72;E9PNW6;E9PJD0	E9PPR1;E9PL12;E9PQ49;E9PI39;E9PK01;P29692;E9PMW7;E9PL71;A0A087X1X7;E9PRY8;E9PN91;E9PIZ1;E9PK06;H0YCK7;E9PQZ1	Elongation factor 1-delta	EEF1D	5	5	5	43.4	43.4	43.4	18.157	87670000
	0.0853399	-0.257121	F8W118;F8VY35;F8VV59;F5H4R6;H0YIV4;P55209;H0YH88;H0YHC3;F8W020;F8VXI6;F8VUX1;F8W543;B7Z9C2;F8W0J6;F8VRJ2;F8VVB5	F8W118;F8VY35;F8VV59;F5H4R6;H0YIV4;P55209;H0YH88;H0YHC3;F8W020;F8VXI6;F8VUX1;F8W543;B7Z9C2;F8W0J6;F8VRJ2	Nucleosome assembly protein 1-like 1	NAP1L1	5	5	5	41.6	41.6	41.6	24.694	108770000
	0.0353599	-0.0774453	H0YA96;H0Y8G5;Q14103;D6RAF8;D6RF44;D6RBQ9;D6RD83	H0YA96;H0Y8G5;Q14103;D6RAF8;D6RF44;D6RBQ9	Heterogeneous nuclear ribonucleoprotein D0	HNRNPD	6	6	5	33.8	33.8	30	23.811	343040000
	0.552588	0.362704	H0YN26;P39687;O95626;O43423	H0YN26;P39687	Acidic leucine-rich nuclear phosphoprotein 32 family member A	ANP32A	7	5	5	40.1	23.7	23.7	19.997	766580000
	0.204687	0.101975	H3BR35;P15170;Q8IYD1	H3BR35;P15170;Q8IYD1	Eukaryotic peptide chain release factor GTP-binding subunit ERF3A;Eukaryotic peptide chain release factor GTP-binding subunit ERF3B	GSPT1;GSPT2	5	5	5	16.4	16.4	16.4	52.832	239160000
	0.944281	1.66356	H7BXZ6;Q8IXI2;K7EIQ7;J3QLG2;K7EP86	H7BXZ6;Q8IXI2	Mitochondrial Rho GTPase;Mitochondrial Rho GTPase 1	RHOT1	5	5	5	10.1	10.1	10.1	68.449	45140000
	0.0191953	-0.0147966	J3QR09;J3KTE4;P84098;J3QL15	J3QR09;J3KTE4;P84098	Ribosomal protein L19;60S ribosomal protein L19	RPL19	5	5	5	25.9	25.9	25.9	23.134	13399000000
	0.0783032	0.402927	P05387;H0YDD8	P05387	60S acidic ribosomal protein P2	RPLP2	5	5	5	76.5	76.5	76.5	11.665	245380000
	0.0834304	-0.159946	Q5JP53;P07437;Q5ST81;Q9BVA1;Q13885;A0A0B4J269;Q13509;K7ESM5;A0A075B736;Q5SQY0;Q3ZCM7;A6NNZ2;Q9BUF5;G3V2A3;CON__ENSEMBL:ENSBTAP00000025008;Q9H4B7;M0R1I1;G3V5W4;G3V2R8;G3V3R4;G3V2N6	Q5JP53;P07437;Q5ST81;Q9BVA1;Q13885	Tubulin beta chain;Tubulin beta-2B chain;Tubulin beta-2A chain	TUBB;TUBB2B;TUBB2A	16	16	5	57.3	57.3	20.2	47.766	1303400000
	1.04592	1.74768	P11387;E5RJ95;E5RFS0;E5RIC7;Q969P6	P11387	DNA topoisomerase 1	TOP1	5	5	5	7.2	7.2	7.2	90.725	128490000
	0.646998	-0.867892	P27348;E9PG15	P27348;E9PG15	14-3-3 protein theta	YWHAQ	8	5	5	41.2	30.2	30.2	27.764	190700000
	0.260148	0.243731	P42766;F2Z388	P42766;F2Z388	60S ribosomal protein L35	RPL35	5	5	5	31.7	31.7	31.7	14.551	8780400000
	0.0880576	-0.0871563	P49207	P49207	60S ribosomal protein L34	RPL34	5	5	5	36.8	36.8	36.8	13.293	1988100000
	1.51414	-2.17163	P51149;C9J592;C9IZZ0;C9J8S3;C9J4V0;C9J7D1;C9J4S4	P51149;C9J592;C9IZZ0;C9J8S3	Ras-related protein Rab-7a	RAB7A	5	5	5	28.5	28.5	28.5	23.489	134130000
	0.525237	-0.884035	P52209;K7EM49;K7EMN2;K7EPF6	P52209;K7EM49	6-phosphogluconate dehydrogenase, decarboxylating	PGD	5	5	5	15.9	15.9	15.9	53.139	87054000
	0.588172	0.282269	P53999;D6RC37;D6R970	P53999	Activated RNA polymerase II transcriptional coactivator p15	SUB1	5	5	5	44.1	44.1	44.1	14.395	6844800000
	0.221568	0.81193	P62081;B5MCP9	P62081;B5MCP9	40S ribosomal protein S7	RPS7	5	5	5	41.8	41.8	41.8	22.127	464160000
	0.0518357	-0.0631015	P62851	P62851	40S ribosomal protein S25	RPS25	5	5	5	29.6	29.6	29.6	13.742	739570000
	1.14148	-0.608823	Q14498;H0Y4X3	Q14498;H0Y4X3	RNA-binding protein 39	RBM39	24	24	5	53.8	53.8	14.5	59.379	30177000000
	0.374219	0.307758	Q14739;C9JXK0	Q14739	Lamin-B receptor	LBR	5	5	5	9.4	9.4	9.4	70.702	295740000
	0.196659	-0.493464	Q15365	Q15365	Poly(rC)-binding protein 1	PCBP1	6	6	5	24.2	24.2	21.1	37.497	266190000
	1.48799	-0.381727	Q5BKY9;G3XAI9;Q8N9E0;H0YH72	Q5BKY9;G3XAI9	Protein FAM133B	FAM133B	5	5	5	31.2	31.2	31.2	28.385	7341700000
	1.68734	-0.952328	Q9BRL6	Q9BRL6	Serine/arginine-rich splicing factor 8	SRSF8	7	5	5	26.2	20.9	20.9	32.287	3666300000
	0.263391	-0.454654	Q9HD26;A0A0J9YVX5;F5H1Y4	Q9HD26;A0A0J9YVX5	Golgi-associated PDZ and coiled-coil motif-containing protein	GOPC	5	5	5	12.3	12.3	12.3	50.519	47362000
	0.728412	-0.145852	Q9NYF8;H0YF14	Q9NYF8	Bcl-2-associated transcription factor 1	BCLAF1	54	54	5	50.2	50.2	5.4	106.12	348540000000
	1.15799	0.584174	Q9Y3U8;J3QSB5;J3KTD3	Q9Y3U8	60S ribosomal protein L36	RPL36	5	5	5	30.5	30.5	30.5	12.254	2428900000
	0.772329	-1.23776	A0A087WUI1;Q9Y388;Q5JY83	A0A087WUI1;Q9Y388	RNA-binding motif protein, X-linked 2	RBMX2	4	4	4	15.6	15.6	15.6	31.576	246810000
	1.01077	-1.27583	E7EPF0;A0A0D9SEW3;A0A087WXF8;Q9NP64;A0A087WYV3;A0A087WXU5;A0A087WYF0	E7EPF0;A0A0D9SEW3;A0A087WXF8;Q9NP64;A0A087WYV3	Nucleolar protein of 40 kDa	ZCCHC17	4	4	4	23.1	23.1	23.1	24.207	168290000
	0.522657	1.17307	A0A087WY03;E5RFV3	A0A087WY03;E5RFV3		SREK1	4	4	4	48	48	48	10.713	3202900000
	1.26632	-1.17568	H7C3I1;F6VDH7;Q3KNR6;A0A087X1H6;Q8IZP2;P50502;Q8NFI4	H7C3I1;F6VDH7;Q3KNR6;A0A087X1H6;Q8IZP2;P50502;Q8NFI4	Putative protein FAM10A4;Hsc70-interacting protein;Putative protein FAM10A5	ST13;ST13P4;ST13P5	4	4	4	30.1	30.1	30.1	16.219	65017000
	1.02338	0.624214	A0A087X1K6;Q9Y2Y9;H0YK05	A0A087X1K6;Q9Y2Y9	Krueppel-like factor 13	KLF13	4	4	4	21.3	21.3	21.3	31.225	379930000
	0.848341	1.1465	B4DFG0;P35659;H0Y993;D6RDA2;D6R9L5	B4DFG0;P35659;H0Y993	Protein DEK	DEK	4	4	4	19	19	19	39.5	136620000
	1.17531	0.778135	B7WPG3;C9IYN3;D6W592;Q8WVV9;C9JJZ7;H7BXH8;H7C464	B7WPG3;C9IYN3;D6W592;Q8WVV9;C9JJZ7;H7BXH8	Heterogeneous nuclear ribonucleoprotein L-like	HNRNPLL;HNRPLL	4	4	4	12.2	12.2	12.2	56.45	102650000
	0.0307733	-0.0547867	C9JXB8;C9JNW5;P83731	C9JXB8;C9JNW5;P83731	60S ribosomal protein L24	RPL24	4	4	4	33.1	33.1	33.1	14.369	363380000
	0.545015	0.698116	E7EPB3;P50914	E7EPB3;P50914	60S ribosomal protein L14	RPL14	4	4	4	36.3	36.3	36.3	14.558	762740000
	1.09696	-1.15509	E9PLD0;Q9H0U4;E7END7;Q92928;P62820;A0A087WTI1	E9PLD0;Q9H0U4;E7END7;Q92928;P62820	Ras-related protein Rab-1B;Putative Ras-related protein Rab-1C;Ras-related protein Rab-1A	RAB1B;RAB1A;RAB1C	4	4	4	29	29	29	18.483	93614000
	0.353662	-0.909256	F8VXH9;H3BRU6;F8VZX2;Q15366;F8W0G4;F8W1G6;H3BND9;J3QT27;E9PFP8;P57721;F8VTZ0;F8VRH0	F8VXH9;H3BRU6;F8VZX2;Q15366;F8W0G4;F8W1G6	Poly(rC)-binding protein 2	PCBP2	5	4	4	48.1	41.2	41.2	16.997	106780000
	0.212426	0.431726	G3V3G9;H0YDY4;Q5TAQ9;V9GY54	G3V3G9;H0YDY4		PEX19	11	4	4	16.4	6.3	6.3	84.752	106180000
	0.151342	0.0993805	H3BV80;H3BMM9;H3BTC0;Q15287;H3BPG5;H3BRK4;H3BTV0;H3BNI3;H3BP82;H3BTR6;H3BUG0;H3BTY0;H3BNU7;H3BUL0	H3BV80;H3BMM9;H3BTC0;Q15287;H3BPG5	RNA-binding protein with serine-rich domain 1	RNPS1	8	8	4	40.8	40.8	20.9	24.561	225860000000
	0.0817674	-0.0431487	H7C1M2	H7C1M2		SON	36	4	4	37.9	3	3	159.91	382550000
	0.12742	-0.204558	M0QY97;Q9UPT8	M0QY97;Q9UPT8	Zinc finger CCCH domain-containing protein 4	ZC3H4	4	4	4	6.4	6.4	6.4	95.425	82022000
	0.0916405	0.344439	M0QZC5;P62280;M0R1H6	M0QZC5;P62280;M0R1H6	40S ribosomal protein S11	RPS11	4	4	4	31.4	31.4	31.4	13.997	144640000
	0.510196	-0.262477	O14818;H0Y586;A0A087WYS6;Q8TAA3	O14818;H0Y586;A0A087WYS6;Q8TAA3	Proteasome subunit alpha type-7;Proteasome subunit alpha type-7-like	PSMA7;PSMA8	4	4	4	19.8	19.8	19.8	27.887	89172000
	0.0735638	0.225967	O75695	O75695	Protein XRP2	RP2	4	4	4	9.1	9.1	9.1	39.641	45060000
	1.60656	0.976415	O95251;E7EUP3	O95251;E7EUP3	Histone acetyltransferase KAT7;Histone acetyltransferase	KAT7	4	4	4	11.6	11.6	11.6	70.642	101220000
	0.153656	0.583671	P09211;A8MX94;A0A087X243;A0A087X2E9	P09211;A8MX94	Glutathione S-transferase P	GSTP1	4	4	4	28.6	28.6	28.6	23.356	281620000
	0.789126	-1.975	P16949;A2A2D0	P16949;A2A2D0	Stathmin	STMN1	5	5	4	36.2	36.2	30.2	17.302	337460000
	0.254156	-0.169455	P17480	P17480	Nucleolar transcription factor 1	UBTF	47	47	4	52.9	52.9	2.2	89.405	489650000000
	0.174223	0.415943	P26641	P26641	Elongation factor 1-gamma	EEF1G	4	4	4	11	11	11	50.118	72738000
	0.0840056	0.206076	P30050	P30050	60S ribosomal protein L12	RPL12	4	4	4	35.8	35.8	35.8	17.818	237000000
	1.07602	-1.46364	P31946;Q4VY20;A0A0J9YWZ2;Q4VY19;A0A0J9YWE8	P31946	14-3-3 protein beta/alpha;14-3-3 protein beta/alpha, N-terminally processed	YWHAB	7	4	4	36.6	25.6	25.6	28.082	117460000
	0.516118	0.356342	P41227;F8W808;A8MWP7;C9JN83;C9JW55;Q9BSU3;H0Y8T0	P41227;F8W808;A8MWP7;C9JN83;C9JW55;Q9BSU3	N-alpha-acetyltransferase 10;N-alpha-acetyltransferase 11	NAA10;NAA11	4	4	4	21.3	21.3	21.3	26.458	227010000
	0.0773985	-0.273338	P50991	P50991	T-complex protein 1 subunit delta	CCT4	4	4	4	12.8	12.8	12.8	57.924	92022000
	0.632272	1.00537	P55201;Q9ULD4	P55201;Q9ULD4	Peregrin;Bromodomain and PHD finger-containing protein 3	BRPF1;BRPF3	4	4	4	4.2	4.2	4.2	137.5	241420000
	0.321087	0.399209	P61353;K7ELC7;K7EQQ9;K7ERY7	P61353;K7ELC7;K7EQQ9	60S ribosomal protein L27	RPL27	4	4	4	36	36	36	15.798	720090000
	0.4141	-0.60358	P61604;B8ZZL8;B8ZZ54;S4R3N1	P61604;B8ZZL8;B8ZZ54;S4R3N1	10 kDa heat shock protein, mitochondrial	HSPE1;HSPE1-MOB4	4	4	4	42.2	42.2	42.2	10.932	523120000
	0.383285	0.741074	P62258;K7EM20;K7EIT4	P62258;K7EM20	14-3-3 protein epsilon	YWHAE	6	4	4	28.2	21.2	21.2	29.174	111900000
	0.0415754	-0.219244	P62263;H0YB22;E5RH77	P62263;H0YB22;E5RH77	40S ribosomal protein S14	RPS14	4	4	4	34.4	34.4	34.4	16.273	183590000
	0.354694	-0.48133	P62266;D6RD47;D6RDJ2;D6RIX0;D6R9I7	P62266;D6RD47;D6RDJ2;D6RIX0;D6R9I7	40S ribosomal protein S23	RPS23	4	4	4	28.7	28.7	28.7	15.807	316120000
	0.277352	0.316926	P62277;J3KMX5;E9PS50	P62277;J3KMX5	40S ribosomal protein S13	RPS13	4	4	4	29.1	29.1	29.1	17.222	371810000
	0.105895	0.298785	P63218	P63218	Guanine nucleotide-binding protein G(I)/G(S)/G(O) subunit gamma-5	GNG5	4	4	4	80.9	80.9	80.9	7.3184	114150000
	0.232632	0.204342	Q03111	Q03111	Protein ENL	MLLT1	4	4	4	8.4	8.4	8.4	62.055	250740000
	0.224977	0.172581	Q13428	Q13428	Treacle protein	TCOF1	34	34	4	27.4	27.4	4.2	152.1	6624700000
	0.896351	1.75684	Q15527	Q15527	Surfeit locus protein 2	SURF2	4	4	4	16	16	16	29.647	236130000
	0.233009	-0.530984	Q32Q12;J3KPD9;P22392;E7ERL0;O60361;F6XY72;E5RHP0;C9K028	Q32Q12;J3KPD9;P22392;E7ERL0;O60361	Nucleoside diphosphate kinase;Nucleoside diphosphate kinase B;Putative nucleoside diphosphate kinase	NME1-NME2;NME2;NME1;NME2P1	10	10	4	50.7	50.7	12.3	32.642	628590000
	0.752775	1.52089	Q8NEY8;F8W6A0;B7Z8L1;F8W0Q9;F8VRK2;F8VPY7;F8VWU8;F8WF16	Q8NEY8;F8W6A0;B7Z8L1;F8W0Q9	Periphilin-1	PPHLN1	4	4	4	11.4	11.4	11.4	52.736	106940000
	0.860879	0.964397	X6RM59;Q9H0P0;B9A035	X6RM59;Q9H0P0;B9A035	5-nucleotidase;Cytosolic 5-nucleotidase 3A	NT5C3A	4	4	4	13.9	13.9	13.9	37.405	18026000
	0.137334	-0.482995	Q9UQ80;F8VR77;H0YIN7;F8W0A3;F8VZ69	Q9UQ80;F8VR77;H0YIN7;F8W0A3	Proliferation-associated protein 2G4	PA2G4	4	4	4	13.2	13.2	13.2	43.786	96889000
	0.373632	-0.633135	M0R210;A0A087WZ27;P62249;M0QX76;M0R1M5;M0R3H0;Q6IPX4	M0R210;A0A087WZ27;P62249;M0QX76;M0R1M5;M0R3H0;Q6IPX4	40S ribosomal protein S16	RPS16;ZNF90	3	3	3	19.4	19.4	19.4	14.419	134440000
	0.238716	0.463408	G3V2W9;A0A087X060;Q56P03	G3V2W9;A0A087X060;Q56P03	E2F-associated phosphoprotein	EAPP	3	3	3	14.6	14.6	14.6	23.468	157830000
	0.0273524	0.125989	A0A0A0MSL2;A0A0A0MT14;B4DWF2;Q9UKS7;E7EUI1;F8VPL6;A0A087WT08;Q9H2S9;Q9UK13;P17027;Q9NZL3	A0A0A0MSL2;A0A0A0MT14;B4DWF2;Q9UKS7	Zinc finger protein Helios	IKZF2;ZNFN1A2	4	4	3	10	10	7.8	46.684	159090000
	0.708977	0.518937	A0A0D9SEI3;B7ZVY7;A0A0D9SER5;A0A0D9SEN2;J3QR44;P21127;J3QR29;A0A087WYI9;A0A087X1I0;Q5QPQ9;Q13882	A0A0D9SEI3;B7ZVY7;A0A0D9SER5;A0A0D9SEN2;J3QR44;P21127;J3QR29	Cyclin-dependent kinase 11B	CDK11B;CDC2L1	32	32	3	42.1	42.1	6.2	89.437	8423300000
	0.0133677	-0.015475	B3KVL5;Q8TBK6;D6RHC2;D6R9G7;G3XAM1	B3KVL5;Q8TBK6;D6RHC2;D6R9G7;G3XAM1	Zinc finger CCHC domain-containing protein 10	ZCCHC10	3	3	3	18.8	18.8	18.8	20.308	5164300000
	1.28841	1.13922	E9PES6;E7ES08;E7EQU1;O15347	E9PES6;E7ES08;E7EQU1;O15347	High mobility group protein B3	HMGB3	4	3	3	30.7	26.1	26.1	17.522	120760000
	0.938027	0.226814	E7ESS2;E7EN19;E7ENQ1;G5E948;G3XAA2;H7C360	E7ESS2;E7EN19;E7ENQ1;G5E948;G3XAA2;H7C360		MAP4K4	30	30	3	33.1	33.1	6	145	4232200000
	0.128747	-0.363426	H3BPE7;P35637	H3BPE7;P35637	RNA-binding protein FUS	FUS	3	3	3	9.5	9.5	9.5	53.496	117680000
	1.30651	-0.624572	J3KQN4;Q969Q0;P83881;R4GN19;H0Y5B4;H7BZ11;H7BY91;H0Y3V9	J3KQN4;Q969Q0;P83881;R4GN19;H0Y5B4;H7BZ11	60S ribosomal protein L36a-like;60S ribosomal protein L36a	RPL36A;RPL36AL;RPL36A-HNRNPH2	3	3	3	19.7	19.7	19.7	16.378	224750000
	0.774698	-1.3734	J3KRE2;J3KTF8;J3QQX2;P52565;J3KS60;J3KRY1	J3KRE2;J3KTF8;J3QQX2;P52565;J3KS60;J3KRY1	Rho GDP-dissociation inhibitor 1	ARHGDIA	3	3	3	21.7	21.7	21.7	14.814	37059000
	0.413153	0.811371	K7EK07;Q5TEC6;Q6NXT2;Q71DI3;Q16695;P84243;P68431;K7EMV3;K7EP01;B4DEB1;K7ES00	K7EK07;Q5TEC6;Q6NXT2;Q71DI3;Q16695;P84243;P68431;K7EMV3;K7EP01;B4DEB1;K7ES00	Histone H3;Histone H3.3C;Histone H3.2;Histone H3.1t;Histone H3.3;Histone H3.1	H3F3B;HIST2H3PS2;H3F3C;HIST2H3A;HIST3H3;H3F3A;HIST1H3A	3	3	3	17.4	17.4	17.4	14.914	776350000
	0.157021	-0.262147	O14617;A0A087WYN6	O14617	AP-3 complex subunit delta-1	AP3D1	3	3	3	3	3	3	130.16	35141000
	0.193507	-0.341784	P04899;A0A087WTB6;A2A2R6;Q5JWD1;H0Y7E8;A0A087WZE5;Q5JWE9;H0Y7F4;P11488;P63096;P19087;P09471;A8MTJ3;P38405;P63092;Q5JWF2	P04899	Guanine nucleotide-binding protein G(i) subunit alpha-2	GNAI2	4	4	3	14.6	14.6	11.5	40.45	74165000
	0.0525588	-0.14526	P10599	P10599	Thioredoxin	TXN	3	3	3	31.4	31.4	31.4	11.737	53742000
	0.0119443	-0.007864	P17096	P17096	High mobility group protein HMG-I/HMG-Y	HMGA1	3	3	3	23.4	23.4	23.4	11.676	1164900000
	0.921304	-0.537575	P34932;A0A087WYC1;A0A087WTS8	P34932;A0A087WYC1	Heat shock 70 kDa protein 4	HSPA4	3	3	3	6.5	6.5	6.5	94.33	47185000
	0.65832	1.92889	P46776;E9PJD9;E9PLL6;E9PLX7	P46776;E9PJD9;E9PLL6	60S ribosomal protein L27a	RPL27A	3	3	3	18.9	18.9	18.9	16.561	239490000
	0.139753	0.227339	P46778;G3V1B3;M0R181	P46778;G3V1B3;M0R181	60S ribosomal protein L21	RPL21	3	3	3	25	25	25	18.565	357160000
	0.982123	-0.441179	P47914;F8WF43;C9IYI4	P47914	60S ribosomal protein L29	RPL29	3	3	3	20.1	20.1	20.1	17.752	7136500000
	0.675553	-0.649232	P50148;P29992;B1AM21;K7EL62;O95837	P50148;P29992	Guanine nucleotide-binding protein G(q) subunit alpha;Guanine nucleotide-binding protein subunit alpha-11	GNAQ;GNA11	3	3	3	10.3	10.3	10.3	42.142	26894000
	0.292954	0.464155	P52292;J3QLL0;J3KS65	P52292	Importin subunit alpha-1	KPNA2	3	3	3	11	11	11	57.861	33295000
	0.0275307	-0.0770823	P60866;E5RJX2;E5RIP1;G3XAN0	P60866;E5RJX2	40S ribosomal protein S20	RPS20	3	3	3	25.2	25.2	25.2	13.373	183460000
	0.210508	0.452103	P62314;J3QLI9;J3QLR7	P62314;J3QLI9	Small nuclear ribonucleoprotein Sm D1	SNRPD1	3	3	3	37	37	37	13.281	80305000
	0.125879	-0.21225	P62829;C9JD32;B9ZVP7;J3KT29;J3KTJ3	P62829;C9JD32;B9ZVP7;J3KT29	60S ribosomal protein L23	RPL23	3	3	3	30.7	30.7	30.7	14.865	93357000
	0.227522	0.607836	P62906	P62906	60S ribosomal protein L10a	RPL10A	3	3	3	17.5	17.5	17.5	24.831	190220000
	0.189721	0.758276	P62913;Q5VVC9;Q5VVC8	P62913;Q5VVC9;Q5VVC8	60S ribosomal protein L11	RPL11	3	3	3	17.4	17.4	17.4	20.252	154110000
	0.20654	0.298456	Q6ZNB6	Q6ZNB6	NF-X1-type zinc finger protein NFXL1	NFXL1	3	3	3	4.4	4.4	4.4	101.34	13155000
	0.918705	1.18969	Q712K3	Q712K3	Ubiquitin-conjugating enzyme E2 R2	UBE2R2	3	3	3	12.2	12.2	12.2	27.166	53142000
	1.05046	-1.27513	Q9HB71	Q9HB71	Calcyclin-binding protein	CACYBP	3	3	3	11.8	11.8	11.8	26.21	56387000
	0.818912	-3.22445	A0A0U1RQL3;A0A087WWA3;Q4R9M9;O60333	A0A0U1RQL3;A0A087WWA3;Q4R9M9;O60333	Kinesin-like protein;Kinesin-like protein KIF1B	KIF1B;KIF1Bbeta	2	2	2	3.2	3.2	3.2	55.759	453620000
	0.30199	0.780257	I3L2Z5;A0A087WWR2;P56270;H3BQI4	I3L2Z5;A0A087WWR2;P56270;H3BQI4	Myc-associated zinc finger protein	MAZ	2	2	2	14.9	14.9	14.9	22.187	102780000
	0.512445	-1.42872	Q5W0H4;A0A0B4J2C3;P13693;H0YCX0;J3KPG2;E9PJF7;Q56UQ5	Q5W0H4;A0A0B4J2C3;P13693;H0YCX0;J3KPG2;E9PJF7;Q56UQ5	Translationally-controlled tumor protein;TPT1-like protein	TPT1	2	2	2	11.2	11.2	11.2	21.525	64561000
	0.500807	-0.668646	B7ZL14;H0Y7W6;Q96RU3	B7ZL14;H0Y7W6;Q96RU3	Formin-binding protein 1	FNBP1	2	2	2	3.4	3.4	3.4	64.071	25352000
	0.124058	0.475375	F8WBS5;F8WB72;C9K025;P18077	F8WBS5;F8WB72;C9K025;P18077	60S ribosomal protein L35a	RPL35A	2	2	2	29.1	29.1	29.1	6.4725	138880000
	0.502191	1.53701	E9PK91;E9PQN2;E9PKI6;E9PK09;E9PJA7;H0YF63;H0YF00	E9PK91;E9PQN2;E9PKI6;E9PK09		BCLAF1	50	2	2	49.1	1.8	1.8	100.4	11066000000
	0.027922	0.0246855	E9PLT2	E9PLT2		UBTF	12	2	2	57.2	4.1	4.1	23.029	3604300000
	0.259155	-0.580472	H0Y6I0;Q13439;C9JHJ5	H0Y6I0;Q13439;C9JHJ5	Golgin subfamily A member 4	GOLGA4	2	2	2	1	1	1	246.6	148620000
	0.182461	0.15475	K7EJT5;K7EP65;K7EKS7;K7ELC4;K7EMH1;K7ERI7;P35268	K7EJT5;K7EP65;K7EKS7;K7ELC4;K7EMH1;K7ERI7;P35268	60S ribosomal protein L22	RPL22	2	2	2	51.1	51.1	51.1	5.0827	286610000
	0.271951	0.754833	M0R3C3;Q9NZ01;M0QXM3	M0R3C3;Q9NZ01;M0QXM3	Very-long-chain enoyl-CoA reductase	TECR	2	2	2	18.1	18.1	18.1	11.773	51226000
	0.13279	0.204281	P05141;P12235;V9GYG0;Q9H0C2	P05141;P12235	ADP/ATP translocase 2;ADP/ATP translocase 2, N-terminally processed;ADP/ATP translocase 1	SLC25A5;SLC25A4	6	6	2	22.1	22.1	9.1	32.852	274230000
	0.0785494	-0.174653	P14174	P14174	Macrophage migration inhibitory factor	MIF	2	2	2	17.4	17.4	17.4	12.476	470710000
	0.628852	-0.829328	P63000;P60763;P15153;J3KSC4;J3QLK0;B1AH77;B1AH78;B1AH80;F8WET9;B1AH79;G3V4H1;G3V476;A0A0C4DH03;P84095;P17081;Q9H4E5	P63000;P60763;P15153;J3KSC4;J3QLK0;B1AH77;B1AH78;B1AH80	Ras-related C3 botulinum toxin substrate 1;Ras-related C3 botulinum toxin substrate 3;Ras-related C3 botulinum toxin substrate 2	RAC1;RAC3;RAC2	3	3	2	15.1	15.1	9.4	21.45	122550000
	0.424647	0.340819	P16403	P16403	Histone H1.2	HIST1H1C	9	7	2	35.2	27.7	11.7	21.364	23372000000
	0.0926466	0.274211	P49711	P49711	Transcriptional repressor CTCF	CTCF	2	2	2	5.2	5.2	5.2	82.785	62461000
	0.463816	1.96469	P52655;A0A0A6YYG5;Q53S48;Q9UNN4	P52655;A0A0A6YYG5;Q53S48;Q9UNN4	Transcription initiation factor IIA subunit 1;Transcription initiation factor IIA alpha chain;Transcription initiation factor IIA beta chain;TFIIA-alpha and beta-like factor	GTF2A1;STON1-GTF2A1L;ALF;GTF2A1L	2	2	2	4.3	4.3	4.3	41.513	444470000
	0.56326	-0.978254	P60953;Q5JYX0	P60953;Q5JYX0	Cell division control protein 42 homolog	CDC42	3	2	2	17.3	11.5	11.5	21.258	87344000
	0.262871	0.569449	P62834;P61224;F8WBC0;F5H4H0;F5GYH7;F5H077;F5GWU8;F5H491;F5H0B7;F5H500;F5H823;B7ZB78;F5GZG1;F5H6R7;F5H004;A0A075B6Q0;F5GYB5;F5GX62;E7ESV4;A0A0J9YXB3;F5H7Y6;A6NIZ1	P62834;P61224;F8WBC0;F5H4H0;F5GYH7;F5H077;F5GWU8;F5H491;F5H0B7;F5H500;F5H823;B7ZB78;F5GZG1;F5H6R7;F5H004;A0A075B6Q0;F5GYB5;F5GX62;E7ESV4;A0A0J9YXB3;F5H7Y6;A6NIZ1	Ras-related protein Rap-1A;Ras-related protein Rap-1b;Ras-related protein Rap-1b-like protein	RAP1A;RAP1B	2	2	2	12.5	12.5	12.5	20.987	24920000
	0.406413	0.791482	Q5JNZ5;P62854	Q5JNZ5;P62854	Putative 40S ribosomal protein S26-like 1;40S ribosomal protein S26	RPS26P11;RPS26	2	2	2	19.1	19.1	19.1	13.002	319290000
	0.504318	-0.86263	P81605	P81605	Dermcidin;Survival-promoting peptide;DCD-1	DCD	2	2	2	20	20	20	11.284	204970000
	0.343653	-2.43393	Q14324	Q14324	Myosin-binding protein C, fast-type	MYBPC2	2	2	2	0.8	0.8	0.8	128.07	5692200000
	0.498263	-0.193516	Q66PJ3	Q66PJ3	ADP-ribosylation factor-like protein 6-interacting protein 4	ARL6IP4	9	9	2	22.6	22.6	4.5	44.915	36380000000
	0.700735	0.864355	Q86U06;G3V546;G3XAP0;G3V225;G3V2B4	Q86U06;G3V546;G3XAP0	Probable RNA-binding protein 23	RBM23	4	2	2	11.8	5.9	5.9	48.73	59698000
	0.761996	-1.39582	Q9NS69	Q9NS69	Mitochondrial import receptor subunit TOM22 homolog	TOMM22	2	2	2	16.2	16.2	16.2	15.521	37576000
	0.120603	0.660676	A0A0A0MRM2;Q86VF7	A0A0A0MRM2;Q86VF7	Nebulin-related-anchoring protein	NRAP	1	1	1	1.1	1.1	1.1	197.2	333230000
	0.269007	0.202455	A0A0C4DG89;D6RJA6;H0Y9U3	A0A0C4DG89		DDX46	68	68	1	62.4	62.4	1.9	117.46	153340000000
	0.412575	0.713522	A0A0U1RR32;A0A0U1RRH7;Q99878;Q96KK5;Q9BTM1;Q16777;Q93077;Q7L7L0;Q6FI13;P20671;P0C0S8;P04908;H0YFX9;Q96QV6;P16104;Q8IUE6	A0A0U1RR32;A0A0U1RRH7;Q99878;Q96KK5;Q9BTM1;Q16777;Q93077;Q7L7L0;Q6FI13;P20671;P0C0S8;P04908;H0YFX9;Q96QV6;P16104	Histone H2A type 1-J;Histone H2A type 1-H;Histone H2A.J;Histone H2A type 2-C;Histone H2A type 1-C;Histone H2A type 3;Histone H2A type 2-A;Histone H2A type 1-D;Histone H2A type 1;Histone H2A type 1-B/E;Histone H2A;Histone H2A type 1-A;Histone H2AX	HIST1H2AJ;HIST1H2AH;H2AFJ;HIST2H2AC;HIST1H2AC;HIST3H2A;HIST2H2AA3;HIST1H2AD;HIST1H2AG;HIST1H2AB;HIST1H2AA;H2AFX	3	3	1	20.7	20.7	11.2	18.481	806130000
	0.0133284	-0.0101592	E7ETY2;H0YA99	E7ETY2		TCOF1	31	2	1	25.2	2.8	0.8	152.3	304100000
	0.20528	-0.123919	E9PKP7;H0YDH7	E9PKP7		UBTF	44	1	1	53	1.1	1.1	87.435	8625700000
	0.133744	-0.204196	F8W7C6;A0A087WV22;H7C123;H7C2C5;Q96L21;H7C2U2	F8W7C6;A0A087WV22;H7C123;H7C2C5;Q96L21	60S ribosomal protein L10-like	RPL10;RPL10L	8	8	1	54	54	11	18.565	1792600000
	1.28688	-1.40191	G3XAC6;A0A0U1RQH7;Q5QP23;Q5QP22;A0A0U1RQW2;F8WF24;F2Z2Z5;A8MYG5;F2Z3E6;F8WF73;A0A087X122;H0Y6I9;G3V5Z6;H0YJJ3	G3XAC6;A0A0U1RQH7;Q5QP23		RBM39	20	1	1	57.2	8	8	48.023	203790000
	0.339695	-0.518826	P60709;G5E9R0;E7EVS6;C9JZR7;Q6S8J3;C9JTX5;C9JUM1;A5A3E0;Q562R1;P0CG39;P0CG38;Q9BYX7;F8WCH0	P60709	Actin, cytoplasmic 1;Actin, cytoplasmic 1, N-terminally processed	ACTB	17	17	1	67.2	67.2	4.5	41.736	7096100000
	0.335116	0.974833	Q59GN2;P62891	Q59GN2;P62891	Putative 60S ribosomal protein L39-like 5;60S ribosomal protein L39	RPL39P5;RPL39	1	1	1	19.6	19.6	19.6	6.3225	366390000
	0.238982	1.09321	P68133;P68032;P63267;P62736;A6NL76;C9JFL5;F6UVQ4;F6QUT6;F8WB63;B8ZZJ2	P68133;P68032;P63267;P62736;A6NL76;C9JFL5;F6UVQ4;F6QUT6	Actin, alpha skeletal muscle;Actin, alpha cardiac muscle 1;Actin, gamma-enteric smooth muscle;Actin, aortic smooth muscle	ACTA1;ACTC1;ACTG2;ACTA2	10	1	1	28.6	4.2	4.2	42.051	1445700000
	0.189508	-0.255121	P68363;P68366;C9JDS9	P68363;P68366	Tubulin alpha-1B chain;Tubulin alpha-4A chain	TUBA1B;TUBA4A	19	19	1	58.3	58.3	2.9	50.151	1929700000
	0.194289	0.870447	Q7L014	Q7L014	Probable ATP-dependent RNA helicase DDX46	DDX46	68	1	1	62.4	1.8	1.8	117.36	696850000
	0.516783	1.69323	Q9NX08	Q9NX08	COMM domain-containing protein 8	COMMD8	1	1	1	10.9	10.9	10.9	21.09	5496300000
	0.016738	0.0906601	S4R341	S4R341		NOLC1	3	1	1	67.1	32.9	32.9	8.0509	137270000
	1.48404	1.19051	S4R3H4	S4R3H4		ACIN1	44	44	1	42.6	42.6	1.3	145.44	16395000000
	0.280434	-0.779041	A0A0D9SEY1;A0A0D9SG62;Q8N4C8;E7ETN6;H7C3Z6;I3L203;C9J338;I3L2I2;I3L1U1	A0A0D9SEY1;A0A0D9SG62		MAP4K4	28	2	0	27.7	2.8	0	151.08	204000000

## Sheet: B
Supplementary for Fig. 1E. Proteins enriched in MARCH5 samples by peptide counts are highlighted in red. Together with the protein list in table A are used for gene ontology analysis
Protein IDs	Protein names	Gene names	rep1	rep2	rep3	iPUP	rep1_M	rep2_M	rep3_M	PUPIT(MARCH5)
P40855;Q5QNY5;B7Z8B3;E9PS71;H0YJ60;E9PPB4	Peroxisomal biogenesis factor 19	PEX19	0	0	0	0	11	11	12	34
P07384;E9PLX0;E9PJJ3;E9PLC9;E9PMC6;E9PJA6;E9PSA6;E9PQB3;E9PRM1;E9PIA9;E9PL37	Calpain-1 catalytic subunit	CAPN1	0	0	0	0	10	9	10	29
Q9NX47	E3 ubiquitin-protein ligase MARCH5	2021-03-05	0	0	0	0	9	9	8	26
Q68D91	Metallo-beta-lactamase domain-containing protein 2	MBLAC2	0	0	0	0	8	8	8	24
Q99615;K7EIH8;K7EPP7;K7ESP1;K7ER44;K7EJL5;K7EN19;K7EJV7;K7ELJ8;K7EJE9;K7EK03	DnaJ homolog subfamily C member 7	DNAJC7	0	0	0	0	6	6	7	19
P28288	ATP-binding cassette sub-family D member 3	ABCD3	0	1	0	1	6	5	6	17
E9PB90;P52789;P52790	Hexokinase;Hexokinase-2	HK2	0	0	0	0	4	4	7	15
D6RBS5;Q8IZ81;V9GY58;D6RHX2	ELMO domain-containing protein 2	ELMOD2	1	0	0	1	5	4	5	14
E5RIW3;E5RJD8;O75347;E5RHG6;E5RIX8	Tubulin-specific chaperone A	TBCA	0	1	0	1	5	4	4	13
Q8IXI2;H7BXZ6;J3QLG2;K7EP86;K7EIQ7;J3KSR5	Mitochondrial Rho GTPase 1;Mitochondrial Rho GTPase	RHOT1	0	0	1	1	5	3	4	12
C9J6P4;Q7Z2W4;H7C5K1	Zinc finger CCCH-type antiviral protein 1	ZC3HAV1	0	0	0	0	4	3	5	12
X6RM59;Q9H0P0;B9A035	5-nucleotidase;Cytosolic 5-nucleotidase 3A	NT5C3A	0	0	0	0	3	3	3	9
Q9UHQ9;H7C0R7	NADH-cytochrome b5 reductase 1	CYB5R1	0	0	0	0	3	2	3	8
Q6ZNB6	NF-X1-type zinc finger protein NFXL1	NFXL1	0	0	0	0	1	4	2	7
Q6P444;E9PN39	Mitochondrial fission regulator 2	MTFR2	0	0	0	0	3	1	3	7
P56589;Q7Z6V3	Peroxisomal biogenesis factor 3	PEX3	0	0	0	0	2	2	2	6
H3BUX2;J3KNF8;O43169;D6RFH4;J3QR91	Cytochrome b5 type B	CYB5B	0	0	0	0	2	2	1	5
P11766;D6RAY0;D6R9G2;D6RFE4;H0YAG8	Alcohol dehydrogenase class-3	ADH5	0	0	0	0	1	2	2	5
O95140	Mitofusin-2	MFN2	0	0	0	0	2	1	2	5
A0A087WUD2;Q14511	Enhancer of filamentation 1;Enhancer of filamentation 1 p55	NEDD9	1	0	0	1	0	2	2	4
P17020	Zinc finger protein 16	ZNF16	0	1	0	1	3	0	1	4
O76094;D6RDY6;R4GNC1	Signal recognition particle subunit SRP72	SRP72	0	0	0	0	2	2	0	4
D6RDK6;D6RBN5;Q9NX40;D6R918;D6RBC5;D6RDI5;D6RI08;D6RA54;D6RC55;D6RDK1;D6RIV2;D6R9T5;D6RG39;D6RIT9	OCIA domain-containing protein 1	OCIAD1	0	0	0	0	1	1	2	4
A0A087X0V5;P29728	2-5-oligoadenylate synthase 2	OAS2	0	0	0	0	1	1	2	4
P19367;B1AR63	Hexokinase-1	HK1	0	0	0	0	0	2	2	4
A6PVS8	Leucine-rich repeat and IQ domain-containing protein 3	LRRIQ3	0	0	0	0	1	1	1	3
D6RB85;D6RAU8;D6RDP7;D6RAQ8;D6RHJ3;D6RD16		CANX	0	0	1	1	1	1	1	3
Q9NS69	Mitochondrial import receptor subunit TOM22 homolog	TOMM22	0	1	0	1	1	1	1	3
E9PNM1;P37268	Squalene synthase	FDFT1	0	0	0	0	1	1	1	3
Q9UNI6;V9GYV5;V9GY92	Dual specificity protein phosphatase 12	DUSP12	0	0	0	0	1	1	1	3
B4DM58;P00374;C9JJ68;Q86XF0	Dihydrofolate reductase;Dihydrofolate reductase, mitochondrial	DHFR;DHFRL1	0	0	0	0	1	1	1	3
F6TLX2;Q9HC38;I3L1I0;I3L3Q4	Glyoxalase domain-containing protein 4	GLOD4	0	0	0	0	1	0	2	3
P62328	Thymosin beta-4;Hematopoietic system regulatory peptide	TMSB4X	0	0	0	0	1	1	1	3
Q2TAA5	GDP-Man:Man(3)GlcNAc(2)-PP-Dol alpha-1,2-mannosyltransferase	ALG11	0	0	0	0	1	1	1	3
Q96CS3	FAS-associated factor 2	FAF2	0	0	0	0	1	1	1	3
